# Supplementary material for: Cis-regulation analysis of RNA m6A methylation and gene expression in colorectal cancer
Source: Front Genet. 2025 Aug 14;16:1622957. doi: 10.3389/fgene.2025.1622957 (PMC12392630; doi:10.3389/fgene.2025.1622957)
Supplement: Supplementary file 1 [file Table1.xlsx]

## Sheet: Table S1
Table S1 Summary of reads data
SampleID	Type	RunID	Clean reads
CRC23	IP	SRR17157345	6.16G
	Input	SRR17157355	5.62G
CRC24	IP	SRR17157347	6.55G
	Input	SRR17157357	6.38G
CRC25	IP	SRR17157349	6.12G
	Input	SRR17157359	5.30G
CRC48	IP	SRR17157351	6.17G
	Input	SRR17157361	5.20G
NC23	IP	SRR17157346	6.16G
	Input	SRR17157356	7.18G
NC24	IP	SRR17157348	6.16G
	Input	SRR17157358	6.19G
NC25	IP	SRR17157350	6.19G
	Input	SRR17157360	5.24G
NC48	IP	SRR17157352	6.28G
	Input	SRR17157362	5.86G

## Sheet: Table S2
Table S2. The m6A peaks identified in at least two samples
Chr	Start	End	m6A_23	m6A_24	m6A_25	m6A_48	Condition	Total
NC_060925.1	150723	151333	0	1	1	1	CRC	3
NC_060925.1	152545	153226	1	1	1	1	CRC	4
NC_060925.1	154457	156110	1	1	1	1	CRC	4
NC_060925.1	215393	216049	0	1	1	1	CRC	3
NC_060925.1	217295	217743	0	1	1	1	CRC	3
NC_060925.1	218945	219462	0	1	1	1	CRC	3
NC_060925.1	219672	220321	0	1	1	1	CRC	3
NC_060925.1	222405	222787	0	1	1	0	CRC	2
NC_060925.1	228692	229312	1	1	1	1	CRC	4
NC_060925.1	247538	248136	0	1	1	1	CRC	3
NC_060925.1	255666	256087	1	1	1	1	CRC	4
NC_060925.1	262655	263360	1	1	1	1	CRC	4
NC_060925.1	266862	268609	1	1	1	1	CRC	4
NC_060925.1	270977	273239	1	1	1	1	CRC	4
NC_060925.1	282672	283075	0	1	1	0	CRC	2
NC_060925.1	285051	286579	1	1	1	1	CRC	4
NC_060925.1	334933	335685	1	1	1	1	CRC	4
NC_060925.1	339969	340294	0	1	1	1	CRC	3
NC_060925.1	340583	340878	0	1	1	1	CRC	3
NC_060925.1	341621	343037	1	1	1	1	CRC	4
NC_060925.1	350262	350710	1	0	1	1	CRC	3
NC_060925.1	374939	375233	0	1	1	0	CRC	2
NC_060925.1	385884	386192	0	1	1	0	CRC	2
NC_060925.1	403541	403885	1	1	1	1	CRC	4
NC_060925.1	429122	429486	1	1	1	1	CRC	4
NC_060925.1	443920	444575	1	1	1	1	CRC	4
NC_060925.1	452108	452419	0	1	1	1	CRC	3
NC_060925.1	469374	470043	0	0	1	1	CRC	2
NC_060925.1	471387	471789	1	1	1	1	CRC	4
NC_060925.1	473340	474284	0	1	1	1	CRC	3
NC_060925.1	475744	476750	0	1	1	1	CRC	3
NC_060925.1	477604	478246	0	1	1	1	CRC	3
NC_060925.1	479543	479949	0	1	1	0	CRC	2
NC_060925.1	480229	480627	0	0	1	1	CRC	2
NC_060925.1	481412	481843	0	1	1	0	CRC	2
NC_060925.1	483562	483914	0	1	1	0	CRC	2
NC_060925.1	484720	485889	1	1	1	1	CRC	4
NC_060925.1	496278	496732	1	1	1	0	CRC	3
NC_060925.1	501259	502214	1	1	1	1	CRC	4
NC_060925.1	510104	511916	1	1	1	1	CRC	4
NC_060925.1	512212	513268	0	1	1	0	CRC	2
NC_060925.1	518718	519714	0	1	1	1	CRC	3
NC_060925.1	521588	523299	1	1	1	1	CRC	4
NC_060925.1	527826	528722	1	1	1	1	CRC	4
NC_060925.1	529222	529674	1	1	1	1	CRC	4
NC_060925.1	553097	553391	0	1	1	1	CRC	3
NC_060925.1	553550	556222	0	1	1	1	CRC	3
NC_060925.1	557055	557500	0	1	1	1	CRC	3
NC_060925.1	557710	558365	0	1	1	1	CRC	3
NC_060925.1	558998	560186	0	1	1	1	CRC	3
NC_060925.1	560375	560692	0	1	1	0	CRC	2
NC_060925.1	560985	562018	0	1	1	0	CRC	2
NC_060925.1	573414	574035	0	1	1	0	CRC	2
NC_060925.1	575507	575801	0	0	1	1	CRC	2
NC_060925.1	575937	578012	0	1	1	1	CRC	3
NC_060925.1	580006	580620	0	1	1	0	CRC	2
NC_060925.1	580825	583157	0	1	1	1	CRC	3
NC_060925.1	583989	584299	0	1	1	0	CRC	2
NC_060925.1	584466	585431	0	1	1	1	CRC	3
NC_060925.1	588932	590389	0	1	1	1	CRC	3
NC_060925.1	591408	592690	0	1	1	0	CRC	2
NC_060925.1	595246	596238	0	1	1	1	CRC	3
NC_060925.1	596381	598900	1	1	1	1	CRC	4
NC_060925.1	645431	646415	1	1	1	1	CRC	4
NC_060925.1	646995	647637	0	1	1	1	CRC	3
NC_060925.1	652389	652696	0	1	1	0	CRC	2
NC_060925.1	657031	657629	0	1	1	1	CRC	3
NC_060925.1	660769	663424	1	1	1	1	CRC	4
NC_060925.1	664051	664948	1	1	1	1	CRC	4
NC_060925.1	684061	684753	1	1	1	0	CRC	3
NC_060925.1	702154	702970	1	1	1	1	CRC	4
NC_060925.1	723949	726557	0	1	1	1	CRC	3
NC_060925.1	727444	727914	0	1	1	1	CRC	3
NC_060925.1	731520	732089	0	1	1	1	CRC	3
NC_060925.1	735672	735975	0	1	1	0	CRC	2
NC_060925.1	738669	739653	0	1	1	1	CRC	3
NC_060925.1	740246	741397	0	1	1	0	CRC	2
NC_060925.1	742828	747638	1	1	1	1	CRC	4
NC_060925.1	748733	749097	0	1	1	0	CRC	2
NC_060925.1	750376	751265	1	1	1	1	CRC	4
NC_060925.1	758203	758546	0	1	1	0	CRC	2
NC_060925.1	758782	760735	1	1	1	1	CRC	4
NC_060925.1	765167	766024	0	1	1	0	CRC	2
NC_060925.1	767013	768380	1	1	1	1	CRC	4
NC_060925.1	769577	770434	0	1	1	1	CRC	3
NC_060925.1	771780	772383	0	1	1	0	CRC	2
NC_060925.1	773346	774896	0	1	1	0	CRC	2
NC_060925.1	780518	781597	1	1	1	1	CRC	4
NC_060925.1	781897	782275	0	1	1	0	CRC	2
NC_060925.1	782480	784106	1	1	1	1	CRC	4
NC_060925.1	784395	786262	1	1	1	1	CRC	4
NC_060925.1	787532	788200	1	1	1	1	CRC	4
NC_060925.1	804434	805167	1	1	1	1	CRC	4
NC_060925.1	805309	805876	0	1	1	0	CRC	2
NC_060925.1	817752	818211	1	1	1	1	CRC	4
NC_060925.1	818713	820229	1	1	1	1	CRC	4
NC_060925.1	823155	823601	1	1	1	1	CRC	4
NC_060925.1	832449	833404	1	1	1	1	CRC	4
NC_060925.1	834061	834358	0	1	1	0	CRC	2
NC_060925.1	838863	839578	0	1	1	1	CRC	3
NC_060925.1	850950	851605	0	0	1	1	CRC	2
NC_060925.1	864557	865289	1	1	1	1	CRC	4
NC_060925.1	865756	866467	1	1	1	0	CRC	3
NC_060925.1	868544	869188	1	0	1	0	CRC	2
NC_060925.1	869482	869966	1	1	1	0	CRC	3
NC_060925.1	871012	871800	0	1	1	0	CRC	2
NC_060925.1	873159	875105	1	1	1	1	CRC	4
NC_060925.1	875973	877179	1	1	1	1	CRC	4
NC_060925.1	905999	906385	0	1	1	0	CRC	2
NC_060925.1	912920	913595	0	1	1	1	CRC	3
NC_060925.1	916406	917246	0	1	1	1	CRC	3
NC_060925.1	930226	930546	0	1	1	0	CRC	2
NC_060925.1	945938	946268	0	1	1	0	CRC	2
NC_060925.1	946510	946905	0	1	1	1	CRC	3
NC_060925.1	950265	950743	0	1	1	0	CRC	2
NC_060925.1	951574	952563	1	1	1	1	CRC	4
NC_060925.1	953142	953471	1	1	1	1	CRC	4
NC_060925.1	954362	954752	1	1	1	1	CRC	4
NC_060925.1	958093	958395	0	1	1	0	CRC	2
NC_060925.1	961939	962293	0	1	1	0	CRC	2
NC_060925.1	976252	976942	0	1	1	0	CRC	2
NC_060925.1	979419	979784	1	1	1	1	CRC	4
NC_060925.1	998842	999643	1	1	1	1	CRC	4
NC_060925.1	1008985	1009499	1	1	1	1	CRC	4
NC_060925.1	1009708	1010157	0	1	1	0	CRC	2
NC_060925.1	1032638	1033226	0	1	1	1	CRC	3
NC_060925.1	1049562	1050524	1	1	1	1	CRC	4
NC_060925.1	1050742	1051270	0	1	1	0	CRC	2
NC_060925.1	1054728	1055022	0	1	1	0	CRC	2
NC_060925.1	1057595	1058830	0	1	1	1	CRC	3
NC_060925.1	1058952	1059418	0	1	1	0	CRC	2
NC_060925.1	1059574	1060696	0	1	1	0	CRC	2
NC_060925.1	1060949	1064207	1	1	1	1	CRC	4
NC_060925.1	1064577	1065301	1	1	1	1	CRC	4
NC_060925.1	1070298	1070789	0	1	1	0	CRC	2
NC_060925.1	1073008	1073333	0	1	1	1	CRC	3
NC_060925.1	1074901	1075195	0	1	1	0	CRC	2
NC_060925.1	1075564	1075874	0	1	1	1	CRC	3
NC_060925.1	1076208	1076760	1	1	1	1	CRC	4
NC_060925.1	1076884	1077264	0	1	1	1	CRC	3
NC_060925.1	1079653	1080031	1	1	1	1	CRC	4
NC_060925.1	1080253	1080573	0	1	1	0	CRC	2
NC_060925.1	1080873	1082492	1	1	1	0	CRC	3
NC_060925.1	1082708	1083320	0	1	1	0	CRC	2
NC_060925.1	1084042	1084397	1	1	1	1	CRC	4
NC_060925.1	1091869	1092165	1	1	1	0	CRC	3
NC_060925.1	1098774	1099106	0	1	1	0	CRC	2
NC_060925.1	1099393	1100675	1	1	1	1	CRC	4
NC_060925.1	1106010	1106535	0	1	1	0	CRC	2
NC_060925.1	1106880	1108004	0	1	1	0	CRC	2
NC_060925.1	1109206	1109772	0	1	1	0	CRC	2
NC_060925.1	1111062	1111372	0	1	1	0	CRC	2
NC_060925.1	1125561	1126058	0	1	1	1	CRC	3
NC_060925.1	1126567	1127910	0	1	1	0	CRC	2
NC_060925.1	1133199	1134097	1	1	1	1	CRC	4
NC_060925.1	1137380	1137686	0	1	1	0	CRC	2
NC_060925.1	1143948	1144334	0	1	1	0	CRC	2
NC_060925.1	1146731	1147089	1	1	1	1	CRC	4
NC_060925.1	1147855	1148460	1	1	1	0	CRC	3
NC_060925.1	1150794	1151133	0	1	1	0	CRC	2
NC_060925.1	1162021	1162338	0	1	1	0	CRC	2
NC_060925.1	1169793	1170255	1	1	1	1	CRC	4
NC_060925.1	1172031	1172581	0	1	1	0	CRC	2
NC_060925.1	1178794	1179102	0	0	1	1	CRC	2
NC_060925.1	1179719	1180718	0	1	1	1	CRC	3
NC_060925.1	1185784	1186696	1	1	1	1	CRC	4
NC_060925.1	1187025	1187695	0	1	1	0	CRC	2
NC_060925.1	1190937	1191467	0	1	1	1	CRC	3
NC_060925.1	1194709	1195681	0	1	1	1	CRC	3
NC_060925.1	1221323	1221658	0	1	1	1	CRC	3
NC_060925.1	1259799	1260156	1	1	1	1	CRC	4
NC_060925.1	1273603	1273897	0	1	1	1	CRC	3
NC_060925.1	1325210	1325655	1	1	1	1	CRC	4
NC_060925.1	1352236	1352591	1	1	1	0	CRC	3
NC_060925.1	1388742	1389037	0	1	1	1	CRC	3
NC_060925.1	1485876	1486183	0	1	1	1	CRC	3
NC_060925.1	1490714	1491026	0	1	1	1	CRC	3
NC_060925.1	1491424	1491978	0	1	1	0	CRC	2
NC_060925.1	1541412	1542225	0	1	1	1	CRC	3
NC_060925.1	1569833	1570127	0	1	1	0	CRC	2
NC_060925.1	1571671	1572204	0	1	1	0	CRC	2
NC_060925.1	1572708	1573128	0	1	1	0	CRC	2
NC_060925.1	1576576	1577060	0	1	1	0	CRC	2
NC_060925.1	1603361	1604018	1	1	1	1	CRC	4
NC_060925.1	1612343	1613424	0	1	1	0	CRC	2
NC_060925.1	1613543	1613943	0	1	1	1	CRC	3
NC_060925.1	1614300	1615837	0	1	1	1	CRC	3
NC_060925.1	1617508	1617835	0	1	1	0	CRC	2
NC_060925.1	1619338	1620746	1	1	1	1	CRC	4
NC_060925.1	1624701	1625016	0	1	1	0	CRC	2
NC_060925.1	1625403	1625716	0	1	1	1	CRC	3
NC_060925.1	1628630	1629371	1	1	1	1	CRC	4
NC_060925.1	1663348	1665537	1	1	1	1	CRC	4
NC_060925.1	1675710	1676169	1	1	1	1	CRC	4
NC_060925.1	1715765	1718988	1	1	1	1	CRC	4
NC_060925.1	1720098	1720392	0	0	1	1	CRC	2
NC_060925.1	1738686	1739317	0	1	1	1	CRC	3
NC_060925.1	1739520	1740502	1	1	1	1	CRC	4
NC_060925.1	1741747	1742106	0	1	1	1	CRC	3
NC_060925.1	1742257	1744379	1	1	1	1	CRC	4
NC_060925.1	1790172	1790515	1	1	1	1	CRC	4
NC_060925.1	1790703	1791230	1	1	1	1	CRC	4
NC_060925.1	1803779	1804438	1	1	1	1	CRC	4
NC_060925.1	1811689	1811983	0	1	1	1	CRC	3
NC_060925.1	1815295	1817454	0	1	1	0	CRC	2
NC_060925.1	1817625	1818613	0	1	1	0	CRC	2
NC_060925.1	1820411	1820747	0	1	1	0	CRC	2
NC_060925.1	1822383	1823841	1	1	1	1	CRC	4
NC_060925.1	1831392	1832660	1	1	1	1	CRC	4
NC_060925.1	1842446	1843032	1	1	1	1	CRC	4
NC_060925.1	1844771	1845450	1	1	1	1	CRC	4
NC_060925.1	1944979	1945983	1	1	1	1	CRC	4
NC_060925.1	1949169	1950238	1	1	1	1	CRC	4
NC_060925.1	1988087	1988751	1	1	1	1	CRC	4
NC_060925.1	1991705	1992202	0	1	1	1	CRC	3
NC_060925.1	1992707	1995041	1	1	1	1	CRC	4
NC_060925.1	1995318	1998741	1	1	1	1	CRC	4
NC_060925.1	1999784	2000098	0	1	1	0	CRC	2
NC_060925.1	2000323	2001027	0	1	1	1	CRC	3
NC_060925.1	2001207	2001514	0	1	1	0	CRC	2
NC_060925.1	2002054	2002616	0	1	1	1	CRC	3
NC_060925.1	2002990	2003427	0	1	1	1	CRC	3
NC_060925.1	2004228	2005394	1	1	1	1	CRC	4
NC_060925.1	2010149	2011978	1	1	1	1	CRC	4
NC_060925.1	2012449	2012750	0	1	1	1	CRC	3
NC_060925.1	2018562	2019191	0	1	1	0	CRC	2
NC_060925.1	2020282	2020814	1	1	1	1	CRC	4
NC_060925.1	2021214	2021551	0	0	1	1	CRC	2
NC_060925.1	2023061	2023514	1	1	1	1	CRC	4
NC_060925.1	2024776	2025417	0	1	1	0	CRC	2
NC_060925.1	2028575	2028927	0	1	1	1	CRC	3
NC_060925.1	2030845	2031584	0	1	1	1	CRC	3
NC_060925.1	2031710	2032298	0	1	1	0	CRC	2
NC_060925.1	2032464	2032899	1	1	1	1	CRC	4
NC_060925.1	2817166	2817950	0	1	1	0	CRC	2
NC_060925.1	2825649	2826685	0	1	1	0	CRC	2
NC_060925.1	2826832	2827847	0	1	1	1	CRC	3
NC_060925.1	2959239	2960074	0	0	1	1	CRC	2
NC_060925.1	2961268	2964515	1	1	1	1	CRC	4
NC_060925.1	2967489	2968538	1	1	1	1	CRC	4
NC_060925.1	2969026	2969386	0	1	1	0	CRC	2
NC_060925.1	2969781	2970148	0	1	1	1	CRC	3
NC_060925.1	2970635	2970950	0	1	1	0	CRC	2
NC_060925.1	2971274	2972029	0	1	1	1	CRC	3
NC_060925.1	2973152	2973677	0	1	1	0	CRC	2
NC_060925.1	2977610	2978180	0	1	1	0	CRC	2
NC_060925.1	2984644	2985488	0	1	1	1	CRC	3
NC_060925.1	2987205	2988081	0	1	1	1	CRC	3
NC_060925.1	2991979	2992316	0	1	1	1	CRC	3
NC_060925.1	2995988	2996470	1	1	1	1	CRC	4
NC_060925.1	3133084	3133698	0	1	1	1	CRC	3
NC_060925.1	3134057	3134406	0	0	1	1	CRC	2
NC_060925.1	3135099	3135829	0	1	1	1	CRC	3
NC_060925.1	3138681	3138995	0	1	1	0	CRC	2
NC_060925.1	3144452	3144897	1	1	1	1	CRC	4
NC_060925.1	3257311	3257638	1	1	1	1	CRC	4
NC_060925.1	3295622	3295929	1	1	1	0	CRC	3
NC_060925.1	3298444	3299167	1	1	1	1	CRC	4
NC_060925.1	3307500	3308147	1	1	1	1	CRC	4
NC_060925.1	3326394	3327312	1	1	1	1	CRC	4
NC_060925.1	3364000	3364306	1	1	1	1	CRC	4
NC_060925.1	3370078	3370586	0	1	1	1	CRC	3
NC_060925.1	3373815	3374406	1	1	1	1	CRC	4
NC_060925.1	3395170	3395538	1	1	1	1	CRC	4
NC_060925.1	3401801	3402204	1	1	1	1	CRC	4
NC_060925.1	3402548	3403111	1	1	1	1	CRC	4
NC_060925.1	3404717	3405052	0	1	1	0	CRC	2
NC_060925.1	3407272	3407719	0	1	1	1	CRC	3
NC_060925.1	3417155	3417450	0	1	1	0	CRC	2
NC_060925.1	3418141	3419306	0	1	1	0	CRC	2
NC_060925.1	3428295	3428853	0	1	1	0	CRC	2
NC_060925.1	5382836	5383266	1	0	1	0	CRC	2
NC_060925.1	5387529	5387829	0	1	1	1	CRC	3
NC_060925.1	5561097	5561584	0	0	1	1	CRC	2
NC_060925.1	5569891	5570407	0	0	1	1	CRC	2
NC_060925.1	5591081	5591489	1	1	1	1	CRC	4
NC_060925.1	5623989	5624502	1	1	1	1	CRC	4
NC_060925.1	5712390	5712687	0	1	1	0	CRC	2
NC_060925.1	5733102	5733517	1	1	1	1	CRC	4
NC_060925.1	5736116	5736562	1	1	1	1	CRC	4
NC_060925.1	5749276	5749820	1	1	1	0	CRC	3
NC_060925.1	5750158	5751091	1	1	1	1	CRC	4
NC_060925.1	5773134	5773657	0	1	1	0	CRC	2
NC_060925.1	5774176	5776528	1	1	1	1	CRC	4
NC_060925.1	5777821	5778675	1	1	1	0	CRC	3
NC_060925.1	5780390	5780740	0	1	1	0	CRC	2
NC_060925.1	5786517	5786811	0	1	1	0	CRC	2
NC_060925.1	5831191	5831641	0	0	1	1	CRC	2
NC_060925.1	5832752	5833074	0	1	1	0	CRC	2
NC_060925.1	5875180	5875747	1	1	1	1	CRC	4
NC_060925.1	5918315	5919856	0	1	1	0	CRC	2
NC_060925.1	5940943	5941715	1	1	1	0	CRC	3
NC_060925.1	5941830	5942167	0	1	1	0	CRC	2
NC_060925.1	5942352	5942807	1	1	1	0	CRC	3
NC_060925.1	5943644	5945543	1	1	1	1	CRC	4
NC_060925.1	5966400	5967833	1	1	1	1	CRC	4
NC_060925.1	5971153	5971888	0	1	1	0	CRC	2
NC_060925.1	5974008	5975504	1	1	1	1	CRC	4
NC_060925.1	5976978	5977736	1	1	1	0	CRC	3
NC_060925.1	5978788	5982114	0	1	1	1	CRC	3
NC_060925.1	5982570	5983015	1	1	1	1	CRC	4
NC_060925.1	5985348	5985962	0	1	1	1	CRC	3
NC_060925.1	5986814	5988174	1	1	1	1	CRC	4
NC_060925.1	5989783	5990380	0	1	1	0	CRC	2
NC_060925.1	5991789	5992088	0	1	1	1	CRC	3
NC_060925.1	5992717	5995524	1	1	1	1	CRC	4
NC_060925.1	5995902	5996778	0	1	1	1	CRC	3
NC_060925.1	5997156	5997558	0	1	1	1	CRC	3
NC_060925.1	5998696	5999265	0	1	1	1	CRC	3
NC_060925.1	6001607	6001901	0	0	1	1	CRC	2
NC_060925.1	6003214	6003509	0	0	1	1	CRC	2
NC_060925.1	6050070	6050493	1	1	1	0	CRC	3
NC_060925.1	6051558	6051912	1	1	1	1	CRC	4
NC_060925.1	6058117	6058554	1	1	1	0	CRC	3
NC_060925.1	6106040	6106886	1	1	1	1	CRC	4
NC_060925.1	6114313	6114880	1	1	1	1	CRC	4
NC_060925.1	6118376	6119551	1	1	1	1	CRC	4
NC_060925.1	6121169	6121471	1	1	1	0	CRC	3
NC_060925.1	6124743	6125329	1	1	1	1	CRC	4
NC_060925.1	6127527	6128660	1	1	1	1	CRC	4
NC_060925.1	6145371	6145913	1	1	1	1	CRC	4
NC_060925.1	6146887	6147628	1	1	1	1	CRC	4
NC_060925.1	6153577	6153880	0	1	1	0	CRC	2
NC_060925.1	6158252	6158991	1	1	1	1	CRC	4
NC_060925.1	6159854	6161601	1	1	1	1	CRC	4
NC_060925.1	6313104	6313407	0	1	1	1	CRC	3
NC_060925.1	6992687	6992989	0	1	1	0	CRC	2
NC_060925.1	7230726	7231532	0	1	1	0	CRC	2
NC_060925.1	7268918	7269372	0	1	1	0	CRC	2
NC_060925.1	7297350	7297715	1	1	1	0	CRC	3
NC_060925.1	7302516	7304627	1	1	1	1	CRC	4
NC_060925.1	7344862	7345362	1	0	1	0	CRC	2
NC_060925.1	7357922	7358695	1	1	1	0	CRC	3
NC_060925.1	7402228	7403090	0	1	1	0	CRC	2
NC_060925.1	7416018	7416346	1	1	1	0	CRC	3
NC_060925.1	7419352	7420242	0	1	1	0	CRC	2
NC_060925.1	7436773	7437086	0	1	1	0	CRC	2
NC_060925.1	7534722	7535117	1	0	1	1	CRC	3
NC_060925.1	7535677	7535997	1	0	1	1	CRC	3
NC_060925.1	7543757	7545315	1	1	1	1	CRC	4
NC_060925.1	7887527	7888687	1	1	1	1	CRC	4
NC_060925.1	7888958	7889275	1	1	1	1	CRC	4
NC_060925.1	7890959	7891969	1	1	1	1	CRC	4
NC_060925.1	7892672	7894960	1	1	1	1	CRC	4
NC_060925.1	7895587	7895936	0	1	1	1	CRC	3
NC_060925.1	7979903	7980231	1	1	1	1	CRC	4
NC_060925.1	8189651	8190141	1	1	1	1	CRC	4
NC_060925.1	8350908	8351230	1	0	1	0	CRC	2
NC_060925.1	8408352	8408652	1	1	1	0	CRC	3
NC_060925.1	8411854	8412360	1	1	1	0	CRC	3
NC_060925.1	8571351	8571645	0	1	1	1	CRC	3
NC_060925.1	8637936	8638785	0	1	1	0	CRC	2
NC_060925.1	8645376	8645709	0	1	1	0	CRC	2
NC_060925.1	8662603	8663253	0	1	1	0	CRC	2
NC_060925.1	8684097	8686048	1	1	1	1	CRC	4
NC_060925.1	8769281	8769936	1	1	1	1	CRC	4
NC_060925.1	8779290	8780207	1	1	1	1	CRC	4
NC_060925.1	8796484	8796834	0	1	1	0	CRC	2
NC_060925.1	8797670	8799866	1	1	1	1	CRC	4
NC_060925.1	8800795	8801090	0	1	1	0	CRC	2
NC_060925.1	8801958	8802252	0	1	1	0	CRC	2
NC_060925.1	8803393	8805465	1	1	1	1	CRC	4
NC_060925.1	8890353	8892195	1	1	1	1	CRC	4
NC_060925.1	8902072	8903074	1	1	1	1	CRC	4
NC_060925.1	8903436	8903781	0	1	1	0	CRC	2
NC_060925.1	9075727	9076049	0	1	1	1	CRC	3
NC_060925.1	9149263	9149834	1	1	1	0	CRC	3
NC_060925.1	9272266	9272654	1	1	1	0	CRC	3
NC_060925.1	9272797	9273745	1	1	1	1	CRC	4
NC_060925.1	9273994	9274288	0	1	1	0	CRC	2
NC_060925.1	9292410	9292966	0	1	1	1	CRC	3
NC_060925.1	9316081	9316433	1	1	1	1	CRC	4
NC_060925.1	9366716	9367020	1	1	1	1	CRC	4
NC_060925.1	9414922	9415236	1	1	1	1	CRC	4
NC_060925.1	9472978	9473331	0	1	1	0	CRC	2
NC_060925.1	9525329	9525818	0	1	1	1	CRC	3
NC_060925.1	9576009	9576709	0	1	1	1	CRC	3
NC_060925.1	9722682	9723162	0	1	1	1	CRC	3
NC_060925.1	9775624	9775923	1	1	1	0	CRC	3
NC_060925.1	9840363	9840768	1	1	1	0	CRC	3
NC_060925.1	9842305	9842661	1	1	1	1	CRC	4
NC_060925.1	9846568	9848294	1	1	1	1	CRC	4
NC_060925.1	9921647	9922794	1	1	1	1	CRC	4
NC_060925.1	9963029	9963668	0	1	1	0	CRC	2
NC_060925.1	9974439	9974949	0	1	1	1	CRC	3
NC_060925.1	9993239	9993704	0	1	1	0	CRC	2
NC_060925.1	10004891	10005649	1	1	1	1	CRC	4
NC_060925.1	10006334	10007344	0	1	1	0	CRC	2
NC_060925.1	10015731	10016248	1	1	1	1	CRC	4
NC_060925.1	10079339	10080125	1	1	1	1	CRC	4
NC_060925.1	10122197	10122895	1	0	1	0	CRC	2
NC_060925.1	10167476	10167879	1	0	1	1	CRC	3
NC_060925.1	10172872	10173569	1	1	1	1	CRC	4
NC_060925.1	10173834	10174435	1	1	1	1	CRC	4
NC_060925.1	10180727	10181180	0	1	1	0	CRC	2
NC_060925.1	10181563	10183872	1	1	1	1	CRC	4
NC_060925.1	10186556	10187185	0	1	1	0	CRC	2
NC_060925.1	10192888	10193237	0	1	1	0	CRC	2
NC_060925.1	10194297	10195341	0	1	1	0	CRC	2
NC_060925.1	10195622	10195986	0	1	1	0	CRC	2
NC_060925.1	10196364	10196924	0	1	1	0	CRC	2
NC_060925.1	10197039	10198371	1	1	1	1	CRC	4
NC_060925.1	10198887	10199653	1	1	1	0	CRC	3
NC_060925.1	10200254	10200554	0	1	1	0	CRC	2
NC_060925.1	10202121	10202448	1	1	1	1	CRC	4
NC_060925.1	10203324	10204354	1	1	1	1	CRC	4
NC_060925.1	10207668	10207988	0	1	1	0	CRC	2
NC_060925.1	10208645	10209242	1	1	1	1	CRC	4
NC_060925.1	10328758	10329266	1	1	1	1	CRC	4
NC_060925.1	10338976	10339490	0	1	1	0	CRC	2
NC_060925.1	10563203	10563575	0	1	1	0	CRC	2
NC_060925.1	10564469	10565188	1	1	1	1	CRC	4
NC_060925.1	10596172	10596515	1	1	1	0	CRC	3
NC_060925.1	10625393	10626805	1	1	1	1	CRC	4
NC_060925.1	10627005	10627554	1	1	1	1	CRC	4
NC_060925.1	10627674	10628167	1	1	1	1	CRC	4
NC_060925.1	10648261	10649177	1	1	1	1	CRC	4
NC_060925.1	10800888	10801250	1	1	1	1	CRC	4
NC_060925.1	10814777	10815401	1	1	1	0	CRC	3
NC_060925.1	10827277	10827703	1	1	1	1	CRC	4
NC_060925.1	10836451	10836954	1	1	1	1	CRC	4
NC_060925.1	10837136	10837652	1	1	1	1	CRC	4
NC_060925.1	11194032	11194359	1	0	1	1	CRC	3
NC_060925.1	11194575	11195143	1	0	1	0	CRC	2
NC_060925.1	11198376	11198971	1	0	1	0	CRC	2
NC_060925.1	11212586	11212969	1	1	1	0	CRC	3
NC_060925.1	11219166	11219463	0	1	1	0	CRC	2
NC_060925.1	11332838	11333445	0	1	1	0	CRC	2
NC_060925.1	11333665	11335183	1	1	1	1	CRC	4
NC_060925.1	11347058	11347473	0	1	1	1	CRC	3
NC_060925.1	11349424	11350332	0	1	1	1	CRC	3
NC_060925.1	11384019	11384757	0	1	1	0	CRC	2
NC_060925.1	11464269	11464698	1	1	1	1	CRC	4
NC_060925.1	11466586	11467872	1	1	1	1	CRC	4
NC_060925.1	11469365	11470693	1	1	1	1	CRC	4
NC_060925.1	11518556	11519567	1	1	1	1	CRC	4
NC_060925.1	11555509	11556387	1	1	1	1	CRC	4
NC_060925.1	11565616	11566449	1	1	1	1	CRC	4
NC_060925.1	11572963	11573398	0	1	1	0	CRC	2
NC_060925.1	11575723	11576058	0	0	1	1	CRC	2
NC_060925.1	11750770	11751866	1	1	1	1	CRC	4
NC_060925.1	11752474	11753289	1	1	1	1	CRC	4
NC_060925.1	11778056	11778352	0	0	1	1	CRC	2
NC_060925.1	11819794	11822053	1	1	1	1	CRC	4
NC_060925.1	11826767	11827480	1	1	1	1	CRC	4
NC_060925.1	11932506	11932952	0	1	1	0	CRC	2
NC_060925.1	12043470	12043771	0	1	1	0	CRC	2
NC_060925.1	12052817	12053317	1	1	1	1	CRC	4
NC_060925.1	12112215	12112808	1	1	1	1	CRC	4
NC_060925.1	12126861	12128412	1	1	1	1	CRC	4
NC_060925.1	12129087	12129793	0	1	1	0	CRC	2
NC_060925.1	12162068	12163404	1	1	1	1	CRC	4
NC_060925.1	12768900	12769722	0	1	1	1	CRC	3
NC_060925.1	13025700	13026048	0	0	1	1	CRC	2
NC_060925.1	13057474	13058162	1	1	1	1	CRC	4
NC_060925.1	13191804	13192186	1	1	1	1	CRC	4
NC_060925.1	13214939	13215246	1	1	1	1	CRC	4
NC_060925.1	13220356	13222557	1	1	1	1	CRC	4
NC_060925.1	13223060	13224883	1	1	1	1	CRC	4
NC_060925.1	13228391	13229070	1	1	1	1	CRC	4
NC_060925.1	13335081	13335828	0	1	1	1	CRC	3
NC_060925.1	13384797	13385321	0	1	1	1	CRC	3
NC_060925.1	13439022	13440082	0	1	1	1	CRC	3
NC_060925.1	13440395	13440992	0	1	1	1	CRC	3
NC_060925.1	13442204	13442721	0	1	1	1	CRC	3
NC_060925.1	13443761	13444087	0	1	1	1	CRC	3
NC_060925.1	13465151	13466449	0	1	1	1	CRC	3
NC_060925.1	13667939	13668297	0	1	1	0	CRC	2
NC_060925.1	13749286	13749941	0	1	1	0	CRC	2
NC_060925.1	13751870	13752314	0	1	1	0	CRC	2
NC_060925.1	13752923	13753333	0	1	1	0	CRC	2
NC_060925.1	13822244	13824212	0	1	1	1	CRC	3
NC_060925.1	13916878	13917229	0	1	1	0	CRC	2
NC_060925.1	13934654	13936253	0	1	1	0	CRC	2
NC_060925.1	13963788	13964264	0	1	1	0	CRC	2
NC_060925.1	13964387	13964811	0	1	1	0	CRC	2
NC_060925.1	14153682	14154172	0	1	1	0	CRC	2
NC_060925.1	14264493	14264866	0	0	1	1	CRC	2
NC_060925.1	14288746	14289424	0	1	1	1	CRC	3
NC_060925.1	14554352	14554651	0	1	1	0	CRC	2
NC_060925.1	14556136	14557084	1	1	1	1	CRC	4
NC_060925.1	14558328	14559599	0	1	1	1	CRC	3
NC_060925.1	14559899	14561202	1	1	1	1	CRC	4
NC_060925.1	14561317	14561988	1	1	1	0	CRC	3
NC_060925.1	14596389	14597117	0	1	1	1	CRC	3
NC_060925.1	14658772	14659514	1	1	1	1	CRC	4
NC_060925.1	14663168	14664460	1	1	1	1	CRC	4
NC_060925.1	14750172	14750470	0	1	1	0	CRC	2
NC_060925.1	14760587	14760885	0	1	1	0	CRC	2
NC_060925.1	14854466	14855495	1	1	1	1	CRC	4
NC_060925.1	14873088	14874866	0	1	1	0	CRC	2
NC_060925.1	14937445	14937901	1	1	1	1	CRC	4
NC_060925.1	14962942	14963276	0	1	1	1	CRC	3
NC_060925.1	14968784	14969181	0	1	1	1	CRC	3
NC_060925.1	14969360	14969670	0	0	1	1	CRC	2
NC_060925.1	15012318	15013708	1	1	1	1	CRC	4
NC_060925.1	15018144	15018476	0	1	1	0	CRC	2
NC_060925.1	15062008	15062696	1	1	1	1	CRC	4
NC_060925.1	15104560	15106540	1	1	1	1	CRC	4
NC_060925.1	15128993	15129350	1	1	1	1	CRC	4
NC_060925.1	15169877	15170173	1	1	1	1	CRC	4
NC_060925.1	15171474	15173013	1	1	1	1	CRC	4
NC_060925.1	15178095	15179002	1	1	1	1	CRC	4
NC_060925.1	15202656	15203032	0	1	1	0	CRC	2
NC_060925.1	15229135	15229654	1	1	1	0	CRC	3
NC_060925.1	15252314	15252614	0	1	1	0	CRC	2
NC_060925.1	15275579	15277308	1	1	1	1	CRC	4
NC_060925.1	15277443	15277737	0	1	1	0	CRC	2
NC_060925.1	15288860	15289405	1	1	1	1	CRC	4
NC_060925.1	15313815	15315488	1	1	1	1	CRC	4
NC_060925.1	15317189	15317922	1	1	1	1	CRC	4
NC_060925.1	15350313	15350626	1	0	1	0	CRC	2
NC_060925.1	15369172	15372317	1	1	1	1	CRC	4
NC_060925.1	15372493	15375350	1	1	1	1	CRC	4
NC_060925.1	15375563	15377195	1	1	1	1	CRC	4
NC_060925.1	15378394	15379172	0	1	1	1	CRC	3
NC_060925.1	15380389	15381456	1	1	1	1	CRC	4
NC_060925.1	15383206	15383961	1	1	1	1	CRC	4
NC_060925.1	15385602	15386145	1	1	1	1	CRC	4
NC_060925.1	15386409	15386737	1	1	1	1	CRC	4
NC_060925.1	15388211	15388522	0	0	1	1	CRC	2
NC_060925.1	15393946	15394259	1	1	1	1	CRC	4
NC_060925.1	15566028	15566886	1	1	1	1	CRC	4
NC_060925.1	15570898	15571204	0	1	1	0	CRC	2
NC_060925.1	15577067	15577389	0	1	1	1	CRC	3
NC_060925.1	15579135	15579830	1	1	1	1	CRC	4
NC_060925.1	15589800	15590705	1	1	1	1	CRC	4
NC_060925.1	15596397	15597059	0	1	1	0	CRC	2
NC_060925.1	15597191	15597654	1	1	1	1	CRC	4
NC_060925.1	15648913	15649210	0	0	1	1	CRC	2
NC_060925.1	15657102	15657418	0	1	1	0	CRC	2
NC_060925.1	15666175	15666849	0	1	1	0	CRC	2
NC_060925.1	15669041	15669974	0	1	1	0	CRC	2
NC_060925.1	15672929	15673783	0	1	1	0	CRC	2
NC_060925.1	15678264	15678650	0	1	1	0	CRC	2
NC_060925.1	15692007	15693292	1	1	1	1	CRC	4
NC_060925.1	15832635	15832947	0	1	1	0	CRC	2
NC_060925.1	15834541	15834896	1	1	1	0	CRC	3
NC_060925.1	15836318	15836887	1	1	1	1	CRC	4
NC_060925.1	15882607	15883007	0	0	1	1	CRC	2
NC_060925.1	15889311	15889606	0	1	1	0	CRC	2
NC_060925.1	15900474	15900928	1	1	1	1	CRC	4
NC_060925.1	15909445	15909739	1	0	1	1	CRC	3
NC_060925.1	15913316	15914494	1	1	1	1	CRC	4
NC_060925.1	15914610	15915871	1	1	1	1	CRC	4
NC_060925.1	15919979	15920274	0	1	1	1	CRC	3
NC_060925.1	15924970	15925295	0	0	1	1	CRC	2
NC_060925.1	15956769	15957221	0	1	1	0	CRC	2
NC_060925.1	15990325	15990815	1	0	1	0	CRC	2
NC_060925.1	16057118	16057707	1	1	1	1	CRC	4
NC_060925.1	16059175	16059469	1	0	1	0	CRC	2
NC_060925.1	16064275	16064824	1	1	1	1	CRC	4
NC_060925.1	16107814	16108779	0	1	1	0	CRC	2
NC_060925.1	16118892	16119415	0	1	1	0	CRC	2
NC_060925.1	16222574	16223090	0	0	1	1	CRC	2
NC_060925.1	16229903	16230866	0	1	1	0	CRC	2
NC_060925.1	16256006	16256311	0	1	1	1	CRC	3
NC_060925.1	16274997	16275638	0	1	1	0	CRC	2
NC_060925.1	16285784	16286687	0	1	1	0	CRC	2
NC_060925.1	16294302	16294641	0	1	1	0	CRC	2
NC_060925.1	16295051	16295773	0	1	1	0	CRC	2
NC_060925.1	16362975	16363509	0	1	1	0	CRC	2
NC_060925.1	16374125	16374945	0	1	1	0	CRC	2
NC_060925.1	16382216	16382755	0	1	1	1	CRC	3
NC_060925.1	16383328	16383748	0	1	1	0	CRC	2
NC_060925.1	16401448	16402164	1	1	1	1	CRC	4
NC_060925.1	16407602	16409138	0	1	1	0	CRC	2
NC_060925.1	16409528	16410859	0	1	1	0	CRC	2
NC_060925.1	16414511	16417778	1	0	1	0	CRC	2
NC_060925.1	16463238	16463581	0	1	1	1	CRC	3
NC_060925.1	16469504	16470256	0	1	1	0	CRC	2
NC_060925.1	16549602	16549944	0	1	1	1	CRC	3
NC_060925.1	16557640	16557934	0	1	1	0	CRC	2
NC_060925.1	16559983	16560457	1	1	1	1	CRC	4
NC_060925.1	16567835	16568521	0	1	1	0	CRC	2
NC_060925.1	16568654	16569104	0	1	1	0	CRC	2
NC_060925.1	16587993	16588311	0	0	1	1	CRC	2
NC_060925.1	16589282	16589579	0	1	1	1	CRC	3
NC_060925.1	16590213	16590979	0	1	1	1	CRC	3
NC_060925.1	16596600	16597043	0	1	1	1	CRC	3
NC_060925.1	16613370	16614538	1	1	1	1	CRC	4
NC_060925.1	16619234	16619760	1	1	1	1	CRC	4
NC_060925.1	16621129	16621765	1	1	1	1	CRC	4
NC_060925.1	16653195	16653494	0	1	1	1	CRC	3
NC_060925.1	16699175	16699492	1	1	1	1	CRC	4
NC_060925.1	16705097	16705820	0	1	1	0	CRC	2
NC_060925.1	16706218	16706512	0	1	1	0	CRC	2
NC_060925.1	16740449	16740781	0	1	1	1	CRC	3
NC_060925.1	16746983	16747277	0	1	1	0	CRC	2
NC_060925.1	16747830	16748137	1	1	1	1	CRC	4
NC_060925.1	16750095	16750537	0	1	1	1	CRC	3
NC_060925.1	16754311	16754693	1	1	1	1	CRC	4
NC_060925.1	16756977	16757283	1	1	1	1	CRC	4
NC_060925.1	16758572	16759215	0	1	1	0	CRC	2
NC_060925.1	16761148	16761459	0	1	1	0	CRC	2
NC_060925.1	16763540	16764162	0	1	1	1	CRC	3
NC_060925.1	16764997	16765300	0	1	1	0	CRC	2
NC_060925.1	16765557	16765975	0	1	1	1	CRC	3
NC_060925.1	16766197	16766597	0	1	1	1	CRC	3
NC_060925.1	16768809	16769116	0	1	1	0	CRC	2
NC_060925.1	16770945	16771461	0	1	1	1	CRC	3
NC_060925.1	16776170	16777005	0	1	1	1	CRC	3
NC_060925.1	16778347	16778712	0	1	1	1	CRC	3
NC_060925.1	16779300	16779837	0	1	1	1	CRC	3
NC_060925.1	16780584	16781100	0	1	1	1	CRC	3
NC_060925.1	16782654	16783099	1	1	1	1	CRC	4
NC_060925.1	16787144	16787844	1	1	1	1	CRC	4
NC_060925.1	16796502	16796998	1	1	1	0	CRC	3
NC_060925.1	16798719	16799014	0	1	1	0	CRC	2
NC_060925.1	16815809	16816429	0	1	1	0	CRC	2
NC_060925.1	16879126	16879859	0	1	1	1	CRC	3
NC_060925.1	16904035	16904331	0	1	1	0	CRC	2
NC_060925.1	16913470	16913789	0	1	1	0	CRC	2
NC_060925.1	16915371	16915778	0	1	1	1	CRC	3
NC_060925.1	16929704	16930003	0	1	1	1	CRC	3
NC_060925.1	17055434	17056270	1	0	1	0	CRC	2
NC_060925.1	17221738	17222519	1	1	1	1	CRC	4
NC_060925.1	17223027	17223375	0	1	1	0	CRC	2
NC_060925.1	17252260	17252826	1	1	1	1	CRC	4
NC_060925.1	17384753	17385304	0	1	1	0	CRC	2
NC_060925.1	17398216	17398755	0	1	1	0	CRC	2
NC_060925.1	17415885	17416185	0	1	1	0	CRC	2
NC_060925.1	17436766	17437060	0	1	1	0	CRC	2
NC_060925.1	17446085	17446386	0	1	1	0	CRC	2
NC_060925.1	17501312	17501939	0	1	1	1	CRC	3
NC_060925.1	17510096	17510556	0	1	1	0	CRC	2
NC_060925.1	17511641	17512982	1	1	1	1	CRC	4
NC_060925.1	18301140	18301919	1	0	1	0	CRC	2
NC_060925.1	18302563	18302890	1	0	1	0	CRC	2
NC_060925.1	18303791	18304149	1	0	1	0	CRC	2
NC_060925.1	18304976	18305425	1	0	1	0	CRC	2
NC_060925.1	18727896	18728715	1	1	1	1	CRC	4
NC_060925.1	18739545	18739844	0	0	1	1	CRC	2
NC_060925.1	18775407	18776646	1	1	1	1	CRC	4
NC_060925.1	18905578	18906360	1	1	1	1	CRC	4
NC_060925.1	19042664	19043476	1	1	1	1	CRC	4
NC_060925.1	19081986	19082561	1	1	1	1	CRC	4
NC_060925.1	19097979	19098273	0	1	1	0	CRC	2
NC_060925.1	19103122	19103932	0	1	1	0	CRC	2
NC_060925.1	19111511	19113067	0	1	1	1	CRC	3
NC_060925.1	19125923	19126302	0	1	1	0	CRC	2
NC_060925.1	19135365	19135738	0	1	1	1	CRC	3
NC_060925.1	19150975	19151417	1	1	1	1	CRC	4
NC_060925.1	19152027	19152748	1	1	1	1	CRC	4
NC_060925.1	19243186	19243489	0	1	1	1	CRC	3
NC_060925.1	19420232	19421161	0	1	1	1	CRC	3
NC_060925.1	19431256	19432015	1	1	1	1	CRC	4
NC_060925.1	19467501	19468081	1	1	1	1	CRC	4
NC_060925.1	19478174	19478737	1	1	1	1	CRC	4
NC_060925.1	19479995	19481646	0	1	1	1	CRC	3
NC_060925.1	19505630	19507026	1	1	1	1	CRC	4
NC_060925.1	19582745	19583055	0	1	1	0	CRC	2
NC_060925.1	19637477	19638753	0	1	1	1	CRC	3
NC_060925.1	19705677	19706341	1	1	1	0	CRC	3
NC_060925.1	19730701	19731239	1	1	1	1	CRC	4
NC_060925.1	20014018	20015557	0	1	1	0	CRC	2
NC_060925.1	20016103	20016512	0	1	1	0	CRC	2
NC_060925.1	20017651	20018175	1	1	1	0	CRC	3
NC_060925.1	20018652	20019317	0	1	1	0	CRC	2
NC_060925.1	20138473	20139065	0	0	1	1	CRC	2
NC_060925.1	20179896	20180856	0	0	1	1	CRC	2
NC_060925.1	20308453	20308932	1	1	1	1	CRC	4
NC_060925.1	20309339	20309878	0	1	1	1	CRC	3
NC_060925.1	20310061	20310835	1	1	1	1	CRC	4
NC_060925.1	20324901	20326463	1	1	1	1	CRC	4
NC_060925.1	20443418	20443712	1	1	1	0	CRC	3
NC_060925.1	20459600	20460124	0	1	1	1	CRC	3
NC_060925.1	20463751	20464162	0	1	1	0	CRC	2
NC_060925.1	20474487	20475379	1	1	1	1	CRC	4
NC_060925.1	20476682	20477305	1	1	1	0	CRC	3
NC_060925.1	20571464	20571773	0	1	1	0	CRC	2
NC_060925.1	20633738	20634208	1	1	1	0	CRC	3
NC_060925.1	20648190	20648657	0	1	1	0	CRC	2
NC_060925.1	20658238	20658934	1	0	1	0	CRC	2
NC_060925.1	20659182	20659557	1	1	1	1	CRC	4
NC_060925.1	20687096	20687397	0	1	1	0	CRC	2
NC_060925.1	20731579	20731896	1	1	1	1	CRC	4
NC_060925.1	20768212	20769209	1	1	1	1	CRC	4
NC_060925.1	20799657	20799974	0	1	1	0	CRC	2
NC_060925.1	21002690	21003309	0	1	1	1	CRC	3
NC_060925.1	21003427	21004156	0	1	1	1	CRC	3
NC_060925.1	21044371	21047431	1	1	1	1	CRC	4
NC_060925.1	21106289	21106622	0	1	1	0	CRC	2
NC_060925.1	21117126	21117468	0	1	1	0	CRC	2
NC_060925.1	21255149	21256367	1	1	1	1	CRC	4
NC_060925.1	21256827	21257134	0	1	1	0	CRC	2
NC_060925.1	21257322	21257656	1	1	1	1	CRC	4
NC_060925.1	21277353	21277786	1	0	1	0	CRC	2
NC_060925.1	21278084	21278854	1	1	1	0	CRC	3
NC_060925.1	21289107	21289569	1	1	1	1	CRC	4
NC_060925.1	21420374	21421424	1	1	1	1	CRC	4
NC_060925.1	21423443	21423737	0	1	1	0	CRC	2
NC_060925.1	21425608	21425955	0	1	1	0	CRC	2
NC_060925.1	21426741	21427100	0	1	1	0	CRC	2
NC_060925.1	21443922	21444229	0	1	1	1	CRC	3
NC_060925.1	21508349	21509157	1	1	1	0	CRC	3
NC_060925.1	21574197	21574580	1	1	1	0	CRC	3
NC_060925.1	21606690	21607224	0	1	1	1	CRC	3
NC_060925.1	21646159	21647769	1	1	1	1	CRC	4
NC_060925.1	21651959	21652375	0	0	1	1	CRC	2
NC_060925.1	21652694	21653106	0	0	1	1	CRC	2
NC_060925.1	21657119	21657580	0	0	1	1	CRC	2
NC_060925.1	21660730	21661053	0	1	1	1	CRC	3
NC_060925.1	21663743	21664043	0	1	1	1	CRC	3
NC_060925.1	21664721	21665253	0	1	1	1	CRC	3
NC_060925.1	21667823	21668330	0	1	1	1	CRC	3
NC_060925.1	21671679	21672141	0	1	1	1	CRC	3
NC_060925.1	21676551	21677101	0	0	1	1	CRC	2
NC_060925.1	21678559	21679723	0	1	1	1	CRC	3
NC_060925.1	21681062	21681365	0	1	1	1	CRC	3
NC_060925.1	21682128	21682456	0	0	1	1	CRC	2
NC_060925.1	21698312	21698838	0	0	1	1	CRC	2
NC_060925.1	21704152	21704592	0	1	1	1	CRC	3
NC_060925.1	21711123	21711647	0	1	1	1	CRC	3
NC_060925.1	21720041	21720372	0	1	1	1	CRC	3
NC_060925.1	21849392	21849896	0	1	1	1	CRC	3
NC_060925.1	21853856	21854540	1	1	1	1	CRC	4
NC_060925.1	21943189	21944451	1	1	1	0	CRC	3
NC_060925.1	21953060	21953677	0	1	1	0	CRC	2
NC_060925.1	21964221	21964674	0	1	1	0	CRC	2
NC_060925.1	21995648	21996368	1	1	1	0	CRC	3
NC_060925.1	22036942	22037302	0	1	1	0	CRC	2
NC_060925.1	22313890	22314188	0	1	1	0	CRC	2
NC_060925.1	22335112	22335700	1	1	1	1	CRC	4
NC_060925.1	22349759	22350739	1	1	1	1	CRC	4
NC_060925.1	22351366	22351941	1	1	1	1	CRC	4
NC_060925.1	22463587	22464015	1	1	1	1	CRC	4
NC_060925.1	22468851	22469145	0	0	1	1	CRC	2
NC_060925.1	22472130	22472913	1	1	1	1	CRC	4
NC_060925.1	22485604	22486395	1	1	1	1	CRC	4
NC_060925.1	22538541	22538915	0	1	1	0	CRC	2
NC_060925.1	22580320	22581089	0	1	1	0	CRC	2
NC_060925.1	22595140	22595783	0	1	1	0	CRC	2
NC_060925.1	22609667	22610755	1	1	1	1	CRC	4
NC_060925.1	22630998	22631335	0	1	1	0	CRC	2
NC_060925.1	22649318	22649806	0	1	1	0	CRC	2
NC_060925.1	22690166	22690677	0	1	1	0	CRC	2
NC_060925.1	22707576	22707958	0	1	1	0	CRC	2
NC_060925.1	22718184	22718479	0	1	1	0	CRC	2
NC_060925.1	22723357	22723731	0	1	1	0	CRC	2
NC_060925.1	22735675	22735971	0	1	1	0	CRC	2
NC_060925.1	22738755	22740773	1	1	1	1	CRC	4
NC_060925.1	22844934	22845605	1	1	1	1	CRC	4
NC_060925.1	22855858	22856218	0	1	1	0	CRC	2
NC_060925.1	22913403	22914918	1	1	1	1	CRC	4
NC_060925.1	22916875	22917923	1	1	1	1	CRC	4
NC_060925.1	22918037	22920107	1	1	1	1	CRC	4
NC_060925.1	22934727	22935061	1	1	1	1	CRC	4
NC_060925.1	22994220	22994616	1	1	1	1	CRC	4
NC_060925.1	23019512	23020748	1	1	1	0	CRC	3
NC_060925.1	23143587	23144291	1	1	1	1	CRC	4
NC_060925.1	23174096	23174442	1	1	1	0	CRC	3
NC_060925.1	23194689	23196563	1	1	1	1	CRC	4
NC_060925.1	23214530	23214911	0	1	1	0	CRC	2
NC_060925.1	23256532	23256987	1	1	1	0	CRC	3
NC_060925.1	23257796	23258318	0	1	1	0	CRC	2
NC_060925.1	23258741	23259377	0	1	1	1	CRC	3
NC_060925.1	23344246	23344907	0	1	1	1	CRC	3
NC_060925.1	23356425	23356719	0	1	1	0	CRC	2
NC_060925.1	23393806	23394154	0	0	1	1	CRC	2
NC_060925.1	23585589	23585891	0	1	1	0	CRC	2
NC_060925.1	23586071	23586923	1	1	1	1	CRC	4
NC_060925.1	23594232	23594830	1	1	1	1	CRC	4
NC_060925.1	23612894	23613563	0	1	1	1	CRC	3
NC_060925.1	23633524	23633932	0	1	1	0	CRC	2
NC_060925.1	23680486	23681090	0	1	1	1	CRC	3
NC_060925.1	23798673	23798985	0	1	1	0	CRC	2
NC_060925.1	23805035	23805460	1	1	1	1	CRC	4
NC_060925.1	23815543	23815865	0	1	1	0	CRC	2
NC_060925.1	23894676	23895486	0	1	1	1	CRC	3
NC_060925.1	23919670	23920132	0	1	1	0	CRC	2
NC_060925.1	23924480	23925146	0	1	1	0	CRC	2
NC_060925.1	23944788	23945449	0	1	1	1	CRC	3
NC_060925.1	23945785	23946547	0	1	1	1	CRC	3
NC_060925.1	23958079	23959846	0	1	1	1	CRC	3
NC_060925.1	23976328	23976658	0	1	1	0	CRC	2
NC_060925.1	23993750	23994144	0	1	1	1	CRC	3
NC_060925.1	23994261	23995751	1	1	1	1	CRC	4
NC_060925.1	23999396	24000509	0	1	1	1	CRC	3
NC_060925.1	24001507	24002268	0	1	1	1	CRC	3
NC_060925.1	24003840	24004416	1	1	1	1	CRC	4
NC_060925.1	24005833	24006255	0	1	1	1	CRC	3
NC_060925.1	24007240	24007540	0	1	1	0	CRC	2
NC_060925.1	24017185	24017699	0	1	1	0	CRC	2
NC_060925.1	24160517	24161179	0	1	1	1	CRC	3
NC_060925.1	24196457	24197164	1	1	1	1	CRC	4
NC_060925.1	24272508	24272874	1	1	1	1	CRC	4
NC_060925.1	24307230	24307754	0	1	1	0	CRC	2
NC_060925.1	24352439	24352870	1	1	1	1	CRC	4
NC_060925.1	24444087	24444698	0	1	1	0	CRC	2
NC_060925.1	24484145	24484450	1	1	1	0	CRC	3
NC_060925.1	24484832	24485131	1	0	1	0	CRC	2
NC_060925.1	24488125	24488426	1	1	1	0	CRC	3
NC_060925.1	24507390	24507874	1	1	1	1	CRC	4
NC_060925.1	24509548	24509907	1	1	1	1	CRC	4
NC_060925.1	24584020	24584400	1	1	1	1	CRC	4
NC_060925.1	24637694	24638253	1	1	1	1	CRC	4
NC_060925.1	24737125	24738617	1	1	1	1	CRC	4
NC_060925.1	24765401	24766155	0	1	1	0	CRC	2
NC_060925.1	24767082	24767667	0	1	1	0	CRC	2
NC_060925.1	24773651	24773995	1	0	1	0	CRC	2
NC_060925.1	25059659	25059963	1	1	1	0	CRC	3
NC_060925.1	25064441	25064765	1	1	1	1	CRC	4
NC_060925.1	25065316	25065636	1	1	1	1	CRC	4
NC_060925.1	25068386	25069063	0	1	1	0	CRC	2
NC_060925.1	25082759	25083071	0	1	1	0	CRC	2
NC_060925.1	25099992	25101700	1	1	1	1	CRC	4
NC_060925.1	25102790	25103828	1	1	1	1	CRC	4
NC_060925.1	25140056	25140353	1	1	1	1	CRC	4
NC_060925.1	25169228	25169736	1	1	1	0	CRC	3
NC_060925.1	25170379	25171982	1	1	1	1	CRC	4
NC_060925.1	25173369	25174114	1	1	1	1	CRC	4
NC_060925.1	25198029	25198345	1	1	1	0	CRC	3
NC_060925.1	25224502	25224945	1	1	1	0	CRC	3
NC_060925.1	25267144	25267518	0	1	1	0	CRC	2
NC_060925.1	25294555	25295194	1	1	1	1	CRC	4
NC_060925.1	25320243	25320555	1	1	1	0	CRC	3
NC_060925.1	25321759	25322098	1	1	1	0	CRC	3
NC_060925.1	25327559	25327863	0	1	1	0	CRC	2
NC_060925.1	25334392	25334997	0	1	1	0	CRC	2
NC_060925.1	25394227	25394525	0	1	1	0	CRC	2
NC_060925.1	25404001	25405266	1	1	1	1	CRC	4
NC_060925.1	25454816	25455673	1	1	1	1	CRC	4
NC_060925.1	25606219	25606656	1	1	1	1	CRC	4
NC_060925.1	25621095	25621511	1	1	1	1	CRC	4
NC_060925.1	25637967	25638587	1	1	1	1	CRC	4
NC_060925.1	25647337	25647667	0	0	1	1	CRC	2
NC_060925.1	25647825	25648270	1	0	1	1	CRC	3
NC_060925.1	25648894	25649188	0	1	1	1	CRC	3
NC_060925.1	25652744	25654116	1	1	1	1	CRC	4
NC_060925.1	25657668	25658975	1	1	1	1	CRC	4
NC_060925.1	25669256	25669719	1	1	1	0	CRC	3
NC_060925.1	25672612	25673522	1	1	1	1	CRC	4
NC_060925.1	25699871	25701466	1	1	1	1	CRC	4
NC_060925.1	25712673	25712970	1	0	1	1	CRC	3
NC_060925.1	25739038	25739332	0	1	1	0	CRC	2
NC_060925.1	25798606	25799467	1	1	1	1	CRC	4
NC_060925.1	25876212	25876921	0	0	1	1	CRC	2
NC_060925.1	25882418	25882724	0	0	1	1	CRC	2
NC_060925.1	25883286	25883584	0	0	1	1	CRC	2
NC_060925.1	25959060	25960065	1	1	1	1	CRC	4
NC_060925.1	26007206	26008287	1	1	1	1	CRC	4
NC_060925.1	26011237	26011539	0	0	1	1	CRC	2
NC_060925.1	26021725	26022022	0	1	1	0	CRC	2
NC_060925.1	26092559	26093106	1	1	1	0	CRC	3
NC_060925.1	26114374	26114733	1	1	1	1	CRC	4
NC_060925.1	26117972	26118743	0	1	1	1	CRC	3
NC_060925.1	26155206	26155502	1	0	1	1	CRC	3
NC_060925.1	26157374	26157668	1	1	1	1	CRC	4
NC_060925.1	26181244	26184414	1	1	1	1	CRC	4
NC_060925.1	26191759	26192069	0	1	1	0	CRC	2
NC_060925.1	26270224	26270642	1	1	1	1	CRC	4
NC_060925.1	26306674	26307470	1	1	1	1	CRC	4
NC_060925.1	26310338	26310640	0	1	1	0	CRC	2
NC_060925.1	26311228	26311532	0	1	1	1	CRC	3
NC_060925.1	26367557	26367931	0	1	1	1	CRC	3
NC_060925.1	26398436	26398999	0	1	1	0	CRC	2
NC_060925.1	26411804	26412881	1	1	1	1	CRC	4
NC_060925.1	26530824	26531432	0	1	1	1	CRC	3
NC_060925.1	26533804	26535480	1	1	1	1	CRC	4
NC_060925.1	26567330	26567790	1	1	1	1	CRC	4
NC_060925.1	26568883	26569558	1	1	1	1	CRC	4
NC_060925.1	26611361	26611824	0	1	1	0	CRC	2
NC_060925.1	26612094	26613082	1	1	1	1	CRC	4
NC_060925.1	26616851	26618803	1	1	1	1	CRC	4
NC_060925.1	26625420	26626037	1	0	1	0	CRC	2
NC_060925.1	26635548	26635974	1	1	1	0	CRC	3
NC_060925.1	26670367	26670662	1	1	1	0	CRC	3
NC_060925.1	26691631	26692157	1	1	1	1	CRC	4
NC_060925.1	26701047	26702517	1	1	1	1	CRC	4
NC_060925.1	26727058	26727442	1	1	1	0	CRC	3
NC_060925.1	26727663	26728372	1	1	1	1	CRC	4
NC_060925.1	26732386	26732734	1	1	1	0	CRC	3
NC_060925.1	26735386	26735943	1	1	1	1	CRC	4
NC_060925.1	26759621	26759984	1	1	1	1	CRC	4
NC_060925.1	26779269	26779842	1	1	1	1	CRC	4
NC_060925.1	26780447	26781031	0	1	1	1	CRC	3
NC_060925.1	26783224	26783681	1	1	1	0	CRC	3
NC_060925.1	26787851	26788378	0	1	1	0	CRC	2
NC_060925.1	26789432	26790632	1	1	1	1	CRC	4
NC_060925.1	26837687	26837986	1	0	1	0	CRC	2
NC_060925.1	26843844	26844192	1	1	1	1	CRC	4
NC_060925.1	26902501	26902795	0	1	1	0	CRC	2
NC_060925.1	26939475	26940755	0	1	1	1	CRC	3
NC_060925.1	26945806	26946100	0	1	1	1	CRC	3
NC_060925.1	26955229	26955564	0	1	1	0	CRC	2
NC_060925.1	26995661	26996272	0	1	1	1	CRC	3
NC_060925.1	27075743	27076037	0	1	1	0	CRC	2
NC_060925.1	27147145	27147525	0	1	1	0	CRC	2
NC_060925.1	27165854	27166902	1	1	1	1	CRC	4
NC_060925.1	27176547	27176904	0	1	1	0	CRC	2
NC_060925.1	27183280	27184732	1	1	1	1	CRC	4
NC_060925.1	27188490	27189086	0	1	1	1	CRC	3
NC_060925.1	27191197	27191679	1	1	1	1	CRC	4
NC_060925.1	27191804	27192365	0	0	1	1	CRC	2
NC_060925.1	27194714	27195029	1	1	1	1	CRC	4
NC_060925.1	27198795	27199295	0	1	1	1	CRC	3
NC_060925.1	27370160	27370610	0	1	1	0	CRC	2
NC_060925.1	27376107	27376458	1	1	1	1	CRC	4
NC_060925.1	27388315	27393722	1	1	1	1	CRC	4
NC_060925.1	27399759	27400429	1	1	1	1	CRC	4
NC_060925.1	27430678	27431134	1	0	1	0	CRC	2
NC_060925.1	27436279	27437082	0	1	1	0	CRC	2
NC_060925.1	27439123	27439553	1	1	1	1	CRC	4
NC_060925.1	27440571	27440925	0	1	1	0	CRC	2
NC_060925.1	27441237	27441741	0	1	1	1	CRC	3
NC_060925.1	27444766	27445651	1	1	1	1	CRC	4
NC_060925.1	27465869	27466187	0	0	1	1	CRC	2
NC_060925.1	27507569	27508008	1	1	1	1	CRC	4
NC_060925.1	27510328	27510881	1	0	1	1	CRC	3
NC_060925.1	27691170	27691687	1	1	1	1	CRC	4
NC_060925.1	27721562	27722145	0	0	1	1	CRC	2
NC_060925.1	27724205	27725131	1	1	1	1	CRC	4
NC_060925.1	27727782	27728725	1	1	1	1	CRC	4
NC_060925.1	27756204	27756848	1	1	1	0	CRC	3
NC_060925.1	27800440	27800920	0	1	1	1	CRC	3
NC_060925.1	27808437	27809460	1	1	1	1	CRC	4
NC_060925.1	27991411	27992169	1	1	1	1	CRC	4
NC_060925.1	27992461	27992903	1	0	1	1	CRC	3
NC_060925.1	28070838	28071140	1	0	1	0	CRC	2
NC_060925.1	28077775	28078610	1	1	1	1	CRC	4
NC_060925.1	28078867	28079221	0	0	1	1	CRC	2
NC_060925.1	28079415	28079751	0	1	1	1	CRC	3
NC_060925.1	28101337	28101681	0	1	1	1	CRC	3
NC_060925.1	28122531	28123045	1	1	1	1	CRC	4
NC_060925.1	28176157	28176757	1	1	1	1	CRC	4
NC_060925.1	28300804	28301110	1	1	1	0	CRC	3
NC_060925.1	28308213	28308634	1	1	1	0	CRC	3
NC_060925.1	28315324	28316014	1	1	1	1	CRC	4
NC_060925.1	28338367	28338665	0	1	1	0	CRC	2
NC_060925.1	28380303	28380755	1	1	1	0	CRC	3
NC_060925.1	28435679	28436154	1	1	1	1	CRC	4
NC_060925.1	28445277	28445791	1	1	1	1	CRC	4
NC_060925.1	28484486	28485467	0	1	1	1	CRC	3
NC_060925.1	28555975	28557247	1	1	1	1	CRC	4
NC_060925.1	28578318	28579220	1	1	1	1	CRC	4
NC_060925.1	28579359	28579819	0	1	1	1	CRC	3
NC_060925.1	28584242	28586250	1	1	1	1	CRC	4
NC_060925.1	28610682	28611114	1	1	1	0	CRC	3
NC_060925.1	28704863	28705855	0	1	1	0	CRC	2
NC_060925.1	28829116	28829761	1	1	1	1	CRC	4
NC_060925.1	28835036	28835379	1	1	1	0	CRC	3
NC_060925.1	28959251	28959810	0	1	1	0	CRC	2
NC_060925.1	28990600	28992105	1	1	1	1	CRC	4
NC_060925.1	29024307	29024616	0	1	1	0	CRC	2
NC_060925.1	29035847	29036386	1	1	1	1	CRC	4
NC_060925.1	29814704	29815240	0	1	1	0	CRC	2
NC_060925.1	29872273	29872613	0	1	1	0	CRC	2
NC_060925.1	30568711	30569103	1	1	1	0	CRC	3
NC_060925.1	30571267	30572206	1	1	1	1	CRC	4
NC_060925.1	30724457	30725846	1	1	1	1	CRC	4
NC_060925.1	30726600	30727124	1	1	1	1	CRC	4
NC_060925.1	30728684	30729661	1	1	1	1	CRC	4
NC_060925.1	30730980	30731281	1	0	1	0	CRC	2
NC_060925.1	30817018	30817314	0	1	1	0	CRC	2
NC_060925.1	30883874	30884367	1	1	1	1	CRC	4
NC_060925.1	30911406	30911926	1	1	1	1	CRC	4
NC_060925.1	31216083	31216462	1	1	1	1	CRC	4
NC_060925.1	31265625	31266017	0	1	1	0	CRC	2
NC_060925.1	31287750	31288575	0	1	1	0	CRC	2
NC_060925.1	31289065	31289511	0	1	1	0	CRC	2
NC_060925.1	31290996	31291875	0	1	1	0	CRC	2
NC_060925.1	31307939	31309252	1	1	1	0	CRC	3
NC_060925.1	31309942	31310360	0	1	1	0	CRC	2
NC_060925.1	31327053	31327995	0	1	1	0	CRC	2
NC_060925.1	31338490	31338914	0	1	1	0	CRC	2
NC_060925.1	31379454	31379823	0	1	1	0	CRC	2
NC_060925.1	31428225	31430198	0	1	1	1	CRC	3
NC_060925.1	31434065	31434473	1	1	1	1	CRC	4
NC_060925.1	31434799	31435198	0	1	1	0	CRC	2
NC_060925.1	31442644	31443549	0	1	1	0	CRC	2
NC_060925.1	31444136	31445127	1	1	1	1	CRC	4
NC_060925.1	31488013	31488606	1	1	1	1	CRC	4
NC_060925.1	31523992	31524433	0	1	1	0	CRC	2
NC_060925.1	31527554	31528388	0	1	1	1	CRC	3
NC_060925.1	31528725	31529583	1	1	1	0	CRC	3
NC_060925.1	31585035	31585390	0	1	1	0	CRC	2
NC_060925.1	31766626	31767092	0	1	1	0	CRC	2
NC_060925.1	31795434	31796467	1	1	1	1	CRC	4
NC_060925.1	31871621	31872360	1	1	1	1	CRC	4
NC_060925.1	31887964	31888263	0	1	1	0	CRC	2
NC_060925.1	32012220	32012573	1	1	1	1	CRC	4
NC_060925.1	32028421	32029100	1	1	1	1	CRC	4
NC_060925.1	32037948	32038323	1	1	1	1	CRC	4
NC_060925.1	32038933	32039442	1	1	1	1	CRC	4
NC_060925.1	32047688	32047987	0	1	1	1	CRC	3
NC_060925.1	32049982	32050598	1	1	1	1	CRC	4
NC_060925.1	32051695	32052031	0	1	1	1	CRC	3
NC_060925.1	32052541	32053269	1	1	1	1	CRC	4
NC_060925.1	32061676	32062188	0	1	1	0	CRC	2
NC_060925.1	32062809	32063338	0	1	1	0	CRC	2
NC_060925.1	32064063	32064536	0	0	1	1	CRC	2
NC_060925.1	32065070	32066024	1	1	1	1	CRC	4
NC_060925.1	32074108	32074895	1	1	1	1	CRC	4
NC_060925.1	32097283	32097578	0	1	1	1	CRC	3
NC_060925.1	32098294	32099707	1	1	1	1	CRC	4
NC_060925.1	32100012	32100557	0	1	1	1	CRC	3
NC_060925.1	32105030	32105660	0	1	1	1	CRC	3
NC_060925.1	32105831	32106140	1	1	1	1	CRC	4
NC_060925.1	32149834	32150680	0	1	1	1	CRC	3
NC_060925.1	32192290	32193281	0	1	1	1	CRC	3
NC_060925.1	32193936	32194237	0	1	1	0	CRC	2
NC_060925.1	32226406	32226733	1	1	1	1	CRC	4
NC_060925.1	32234179	32234810	1	1	1	1	CRC	4
NC_060925.1	32235917	32236433	0	1	1	0	CRC	2
NC_060925.1	32237156	32237532	0	1	1	0	CRC	2
NC_060925.1	32251866	32252512	0	1	1	0	CRC	2
NC_060925.1	32451622	32452261	1	1	1	1	CRC	4
NC_060925.1	32458643	32459159	1	1	1	1	CRC	4
NC_060925.1	32511414	32511741	1	1	1	1	CRC	4
NC_060925.1	32601613	32601979	0	1	1	1	CRC	3
NC_060925.1	32627352	32627700	0	1	1	0	CRC	2
NC_060925.1	32629373	32632148	1	1	1	1	CRC	4
NC_060925.1	32632408	32633428	1	1	1	1	CRC	4
NC_060925.1	32635455	32635969	1	1	1	1	CRC	4
NC_060925.1	32663983	32664632	0	1	1	1	CRC	3
NC_060925.1	32670805	32671104	0	1	1	1	CRC	3
NC_060925.1	32676990	32677285	1	0	1	1	CRC	3
NC_060925.1	32685772	32686507	1	1	1	1	CRC	4
NC_060925.1	32754441	32754849	0	1	1	1	CRC	3
NC_060925.1	32757980	32758375	0	1	1	0	CRC	2
NC_060925.1	32793834	32794177	0	1	1	1	CRC	3
NC_060925.1	32796555	32797269	1	1	1	1	CRC	4
NC_060925.1	32809411	32809761	0	1	1	0	CRC	2
NC_060925.1	32823588	32824649	1	1	1	1	CRC	4
NC_060925.1	32867926	32868469	1	1	1	1	CRC	4
NC_060925.1	32896352	32896836	0	0	1	1	CRC	2
NC_060925.1	33005421	33005776	0	1	1	1	CRC	3
NC_060925.1	33006579	33006930	0	1	1	0	CRC	2
NC_060925.1	33137464	33137993	0	0	1	1	CRC	2
NC_060925.1	33142926	33143394	1	1	1	1	CRC	4
NC_060925.1	33156268	33156590	0	1	1	1	CRC	3
NC_060925.1	33160372	33161312	1	1	1	1	CRC	4
NC_060925.1	33185657	33186003	0	1	1	0	CRC	2
NC_060925.1	33186262	33186884	1	1	1	1	CRC	4
NC_060925.1	33190682	33190982	0	1	1	0	CRC	2
NC_060925.1	33195768	33196123	1	1	1	0	CRC	3
NC_060925.1	33291929	33292258	0	1	1	1	CRC	3
NC_060925.1	33340545	33341279	1	1	1	1	CRC	4
NC_060925.1	33349812	33350108	0	1	1	0	CRC	2
NC_060925.1	33352429	33353173	1	1	1	1	CRC	4
NC_060925.1	33354613	33355173	1	1	1	1	CRC	4
NC_060925.1	33355570	33357081	1	1	1	1	CRC	4
NC_060925.1	34237874	34238438	0	1	1	0	CRC	2
NC_060925.1	34250772	34251316	0	1	1	0	CRC	2
NC_060925.1	34251593	34252243	0	1	1	0	CRC	2
NC_060925.1	34252736	34253390	0	1	1	0	CRC	2
NC_060925.1	34305205	34306014	0	1	1	0	CRC	2
NC_060925.1	34331339	34331826	0	1	1	0	CRC	2
NC_060925.1	34431497	34431793	0	1	1	1	CRC	3
NC_060925.1	34432414	34432766	0	1	1	1	CRC	3
NC_060925.1	34623451	34624760	1	1	1	1	CRC	4
NC_060925.1	34647213	34648727	1	1	1	1	CRC	4
NC_060925.1	34656953	34657651	1	1	1	1	CRC	4
NC_060925.1	34718005	34718767	1	1	1	1	CRC	4
NC_060925.1	34839030	34839369	0	1	1	1	CRC	3
NC_060925.1	34849800	34850434	1	1	1	1	CRC	4
NC_060925.1	34894230	34894554	0	1	1	0	CRC	2
NC_060925.1	34975466	34976902	1	1	1	1	CRC	4
NC_060925.1	34977387	34978006	1	1	1	1	CRC	4
NC_060925.1	35051729	35052240	1	1	1	1	CRC	4
NC_060925.1	35054100	35054433	1	1	1	1	CRC	4
NC_060925.1	35054906	35055876	1	1	1	1	CRC	4
NC_060925.1	35131812	35132114	0	1	1	0	CRC	2
NC_060925.1	35214114	35214597	1	1	1	1	CRC	4
NC_060925.1	35221925	35222445	1	1	1	1	CRC	4
NC_060925.1	35244072	35244627	0	1	1	0	CRC	2
NC_060925.1	35282411	35283151	1	1	1	1	CRC	4
NC_060925.1	35296681	35297181	0	1	1	1	CRC	3
NC_060925.1	35297392	35298340	0	1	1	0	CRC	2
NC_060925.1	35300291	35301052	0	1	1	0	CRC	2
NC_060925.1	35365657	35366204	1	0	1	0	CRC	2
NC_060925.1	35369720	35370271	1	1	1	1	CRC	4
NC_060925.1	35390696	35391257	1	1	1	1	CRC	4
NC_060925.1	35392077	35393067	0	1	1	0	CRC	2
NC_060925.1	35423096	35424540	1	1	1	1	CRC	4
NC_060925.1	35429101	35429539	0	1	1	1	CRC	3
NC_060925.1	35439387	35441125	0	1	1	1	CRC	3
NC_060925.1	35457382	35457792	0	1	1	0	CRC	2
NC_060925.1	35504391	35504685	0	1	1	0	CRC	2
NC_060925.1	35577599	35577914	1	1	1	1	CRC	4
NC_060925.1	35578623	35579288	1	1	1	1	CRC	4
NC_060925.1	35614256	35614602	1	1	1	1	CRC	4
NC_060925.1	35616768	35617083	1	1	1	1	CRC	4
NC_060925.1	35623413	35624054	1	1	1	1	CRC	4
NC_060925.1	35627211	35627886	1	1	1	1	CRC	4
NC_060925.1	35628199	35628495	1	1	1	0	CRC	3
NC_060925.1	35716275	35716852	1	1	1	0	CRC	3
NC_060925.1	35718410	35719077	1	1	1	1	CRC	4
NC_060925.1	35746011	35746556	0	1	1	1	CRC	3
NC_060925.1	35782229	35782974	0	1	1	0	CRC	2
NC_060925.1	35918294	35918742	1	1	1	0	CRC	3
NC_060925.1	35951924	35952266	1	1	1	0	CRC	3
NC_060925.1	35952862	35953470	1	1	1	1	CRC	4
NC_060925.1	35955042	35955339	0	1	1	0	CRC	2
NC_060925.1	35955789	35956659	1	1	1	1	CRC	4
NC_060925.1	35959913	35960247	1	1	1	1	CRC	4
NC_060925.1	35960616	35960920	1	1	1	1	CRC	4
NC_060925.1	35999777	36000333	1	1	1	1	CRC	4
NC_060925.1	36002980	36003275	0	1	1	0	CRC	2
NC_060925.1	36012169	36012535	0	1	1	1	CRC	3
NC_060925.1	36018947	36019307	1	1	1	1	CRC	4
NC_060925.1	36033580	36034424	1	1	1	1	CRC	4
NC_060925.1	36035075	36035451	1	1	1	0	CRC	3
NC_060925.1	36038980	36039660	1	1	1	1	CRC	4
NC_060925.1	36040567	36042718	1	1	1	1	CRC	4
NC_060925.1	36149142	36150087	0	1	1	0	CRC	2
NC_060925.1	36151661	36152367	1	1	1	1	CRC	4
NC_060925.1	36163506	36163851	1	1	1	1	CRC	4
NC_060925.1	36166392	36167147	1	1	1	1	CRC	4
NC_060925.1	36169757	36170355	0	1	1	1	CRC	3
NC_060925.1	36182103	36186967	1	1	1	1	CRC	4
NC_060925.1	36187113	36187567	0	0	1	1	CRC	2
NC_060925.1	36190756	36191435	0	1	1	1	CRC	3
NC_060925.1	36204097	36205094	1	1	1	1	CRC	4
NC_060925.1	36217286	36217708	0	1	1	1	CRC	3
NC_060925.1	36224150	36224500	1	1	1	1	CRC	4
NC_060925.1	36248419	36248928	1	1	1	1	CRC	4
NC_060925.1	36256561	36257300	1	1	1	1	CRC	4
NC_060925.1	36326860	36327389	1	1	1	1	CRC	4
NC_060925.1	37310525	37311055	0	0	1	1	CRC	2
NC_060925.1	37319751	37320853	0	1	1	1	CRC	3
NC_060925.1	37338816	37339731	0	1	1	0	CRC	2
NC_060925.1	37339946	37340688	0	1	1	1	CRC	3
NC_060925.1	37342339	37343002	0	1	1	0	CRC	2
NC_060925.1	37347317	37348501	0	1	1	1	CRC	3
NC_060925.1	37374244	37374552	0	1	1	0	CRC	2
NC_060925.1	37378193	37378547	1	1	1	1	CRC	4
NC_060925.1	37402456	37403028	1	1	1	1	CRC	4
NC_060925.1	37405083	37405766	1	1	1	1	CRC	4
NC_060925.1	37411679	37411978	1	0	1	0	CRC	2
NC_060925.1	37426161	37426926	0	1	1	0	CRC	2
NC_060925.1	37431676	37431970	1	1	1	0	CRC	3
NC_060925.1	37432477	37432774	1	1	1	0	CRC	3
NC_060925.1	37433773	37434193	1	1	1	0	CRC	3
NC_060925.1	37458567	37458869	1	1	1	0	CRC	3
NC_060925.1	37460517	37460812	1	1	1	0	CRC	3
NC_060925.1	37555096	37555685	1	1	1	1	CRC	4
NC_060925.1	37557370	37557664	0	1	1	1	CRC	3
NC_060925.1	37572769	37573169	1	1	1	1	CRC	4
NC_060925.1	37666478	37667438	1	1	1	1	CRC	4
NC_060925.1	37674668	37676163	0	1	1	1	CRC	3
NC_060925.1	37681790	37682892	1	1	1	1	CRC	4
NC_060925.1	37689053	37689665	1	1	1	1	CRC	4
NC_060925.1	37724139	37724812	1	1	1	1	CRC	4
NC_060925.1	37729029	37729364	0	0	1	1	CRC	2
NC_060925.1	37762703	37763161	0	1	1	0	CRC	2
NC_060925.1	37779486	37779804	0	1	1	1	CRC	3
NC_060925.1	37856886	37857443	1	1	1	1	CRC	4
NC_060925.1	37871628	37872164	1	1	1	1	CRC	4
NC_060925.1	38122706	38123205	0	1	1	0	CRC	2
NC_060925.1	38577599	38577901	1	1	1	1	CRC	4
NC_060925.1	38706043	38706953	1	1	1	1	CRC	4
NC_060925.1	38726789	38728050	0	1	1	1	CRC	3
NC_060925.1	38753528	38753827	1	1	1	1	CRC	4
NC_060925.1	38786348	38786715	1	1	1	1	CRC	4
NC_060925.1	38895737	38896051	1	1	1	1	CRC	4
NC_060925.1	38910580	38910994	1	1	1	1	CRC	4
NC_060925.1	38911160	38911919	0	1	1	1	CRC	3
NC_060925.1	38920641	38921036	0	1	1	1	CRC	3
NC_060925.1	38927128	38927605	0	1	1	0	CRC	2
NC_060925.1	38972635	38973307	1	1	1	1	CRC	4
NC_060925.1	38982964	38983414	0	1	1	0	CRC	2
NC_060925.1	39136775	39137274	1	0	1	1	CRC	3
NC_060925.1	39199886	39200674	1	1	1	1	CRC	4
NC_060925.1	39201533	39201840	1	1	1	1	CRC	4
NC_060925.1	39202298	39202974	1	1	1	1	CRC	4
NC_060925.1	39225076	39225714	1	1	1	1	CRC	4
NC_060925.1	39229049	39229376	1	1	1	1	CRC	4
NC_060925.1	39253148	39253630	1	1	1	1	CRC	4
NC_060925.1	39254874	39256460	1	1	1	1	CRC	4
NC_060925.1	39276826	39280580	1	1	1	1	CRC	4
NC_060925.1	39280774	39281294	1	1	1	1	CRC	4
NC_060925.1	39281598	39282344	1	1	1	1	CRC	4
NC_060925.1	39290005	39290370	1	1	1	1	CRC	4
NC_060925.1	39353339	39353740	1	1	1	0	CRC	3
NC_060925.1	39380498	39381188	0	0	1	1	CRC	2
NC_060925.1	39382005	39382691	0	0	1	1	CRC	2
NC_060925.1	39383263	39385286	1	1	1	1	CRC	4
NC_060925.1	39393420	39394166	0	1	1	1	CRC	3
NC_060925.1	39395699	39396061	0	1	1	1	CRC	3
NC_060925.1	39443852	39444837	0	1	1	0	CRC	2
NC_060925.1	39492848	39494618	1	1	1	1	CRC	4
NC_060925.1	39627039	39627584	1	0	1	1	CRC	3
NC_060925.1	39627742	39628768	1	1	1	1	CRC	4
NC_060925.1	39628960	39630108	1	1	1	1	CRC	4
NC_060925.1	39638749	39641160	1	1	1	1	CRC	4
NC_060925.1	39644313	39644731	0	0	1	1	CRC	2
NC_060925.1	39656883	39658464	0	1	1	1	CRC	3
NC_060925.1	39765093	39767680	0	1	1	1	CRC	3
NC_060925.1	39770211	39771407	0	1	1	1	CRC	3
NC_060925.1	39824452	39824749	0	1	1	0	CRC	2
NC_060925.1	39832443	39832802	0	1	1	0	CRC	2
NC_060925.1	39838829	39839283	0	1	1	1	CRC	3
NC_060925.1	39928522	39928870	1	1	1	0	CRC	3
NC_060925.1	39961897	39962192	1	1	1	1	CRC	4
NC_060925.1	40030737	40031039	0	1	1	1	CRC	3
NC_060925.1	40085084	40085379	1	1	1	0	CRC	3
NC_060925.1	40105209	40107122	1	1	1	1	CRC	4
NC_060925.1	40107709	40108010	0	1	1	0	CRC	2
NC_060925.1	40108323	40108913	1	1	1	0	CRC	3
NC_060925.1	40109171	40109947	1	1	1	1	CRC	4
NC_060925.1	40126879	40127858	1	1	1	1	CRC	4
NC_060925.1	40161844	40162198	1	1	1	0	CRC	3
NC_060925.1	40170450	40171137	0	1	1	0	CRC	2
NC_060925.1	40172141	40172459	0	1	1	0	CRC	2
NC_060925.1	40173098	40173871	0	1	1	0	CRC	2
NC_060925.1	40237100	40237496	1	1	1	0	CRC	3
NC_060925.1	40243370	40243713	0	1	1	0	CRC	2
NC_060925.1	40258278	40258728	1	1	1	0	CRC	3
NC_060925.1	40291305	40291604	1	1	1	0	CRC	3
NC_060925.1	40320008	40320403	0	1	1	1	CRC	3
NC_060925.1	40331793	40332917	1	1	1	1	CRC	4
NC_060925.1	40337835	40338426	0	1	1	0	CRC	2
NC_060925.1	40348531	40348832	1	1	1	0	CRC	3
NC_060925.1	40364957	40365576	1	1	1	1	CRC	4
NC_060925.1	40378171	40378638	1	1	1	1	CRC	4
NC_060925.1	40383531	40384839	1	1	1	1	CRC	4
NC_060925.1	40385614	40386217	1	1	1	0	CRC	3
NC_060925.1	40415461	40416370	1	1	1	1	CRC	4
NC_060925.1	40560745	40561449	1	1	1	1	CRC	4
NC_060925.1	40639749	40640203	1	1	1	1	CRC	4
NC_060925.1	40730492	40731323	1	1	1	1	CRC	4
NC_060925.1	40998023	40998920	1	1	1	1	CRC	4
NC_060925.1	41001939	41002323	1	1	1	1	CRC	4
NC_060925.1	41034951	41036552	1	1	1	1	CRC	4
NC_060925.1	41036989	41038665	1	1	1	1	CRC	4
NC_060925.1	41116086	41116656	0	1	1	0	CRC	2
NC_060925.1	41230707	41231723	1	1	1	0	CRC	3
NC_060925.1	41250778	41252788	1	1	1	0	CRC	3
NC_060925.1	41380610	41381342	1	1	1	1	CRC	4
NC_060925.1	41383211	41383579	1	1	1	0	CRC	3
NC_060925.1	41413252	41413841	1	0	1	0	CRC	2
NC_060925.1	41413998	41414511	1	1	1	1	CRC	4
NC_060925.1	41414790	41415114	1	0	1	0	CRC	2
NC_060925.1	41420247	41420655	1	0	1	0	CRC	2
NC_060925.1	41422360	41423070	1	1	1	1	CRC	4
NC_060925.1	41423211	41424249	1	1	1	1	CRC	4
NC_060925.1	41424708	41425123	1	1	1	0	CRC	3
NC_060925.1	41427269	41427848	1	0	1	1	CRC	3
NC_060925.1	41437401	41437755	1	1	1	1	CRC	4
NC_060925.1	41450586	41453862	1	1	1	1	CRC	4
NC_060925.1	41454420	41455038	1	1	1	1	CRC	4
NC_060925.1	41455181	41456054	1	1	1	1	CRC	4
NC_060925.1	41499389	41499704	1	1	1	0	CRC	3
NC_060925.1	41718846	41719140	1	0	1	0	CRC	2
NC_060925.1	42050220	42050681	1	1	1	0	CRC	3
NC_060925.1	42104799	42105440	0	1	1	0	CRC	2
NC_060925.1	42122988	42123415	1	1	1	0	CRC	3
NC_060925.1	42148781	42149111	1	1	1	1	CRC	4
NC_060925.1	42166586	42167035	1	0	1	0	CRC	2
NC_060925.1	42168819	42170006	1	1	1	1	CRC	4
NC_060925.1	42172223	42172589	0	1	1	0	CRC	2
NC_060925.1	42284812	42286160	0	1	1	1	CRC	3
NC_060925.1	42329811	42330511	1	1	1	1	CRC	4
NC_060925.1	42429387	42430674	0	1	1	1	CRC	3
NC_060925.1	42432794	42433088	0	0	1	1	CRC	2
NC_060925.1	42552711	42553215	1	1	1	1	CRC	4
NC_060925.1	42553568	42553938	1	1	1	1	CRC	4
NC_060925.1	42566960	42567266	0	1	1	0	CRC	2
NC_060925.1	42571032	42571405	1	1	1	1	CRC	4
NC_060925.1	42572220	42572530	1	1	1	0	CRC	3
NC_060925.1	42616930	42617495	1	1	1	1	CRC	4
NC_060925.1	42637017	42637626	1	1	1	1	CRC	4
NC_060925.1	42645613	42645950	1	1	1	1	CRC	4
NC_060925.1	42677809	42678108	1	1	1	0	CRC	3
NC_060925.1	42684242	42684548	0	1	1	0	CRC	2
NC_060925.1	42686926	42687326	1	1	1	0	CRC	3
NC_060925.1	42700996	42701455	0	1	1	0	CRC	2
NC_060925.1	42712930	42713631	1	1	1	1	CRC	4
NC_060925.1	42721279	42722447	1	1	1	1	CRC	4
NC_060925.1	42796938	42797842	1	1	1	1	CRC	4
NC_060925.1	42800186	42800503	1	1	1	0	CRC	3
NC_060925.1	42811632	42811995	0	1	1	0	CRC	2
NC_060925.1	42813698	42814060	1	1	1	0	CRC	3
NC_060925.1	42829106	42829527	1	1	1	1	CRC	4
NC_060925.1	43034958	43035519	0	1	1	0	CRC	2
NC_060925.1	43042553	43042858	0	1	1	0	CRC	2
NC_060925.1	43141139	43141785	0	1	1	0	CRC	2
NC_060925.1	43141907	43144430	0	1	1	1	CRC	3
NC_060925.1	43150732	43151141	0	1	1	0	CRC	2
NC_060925.1	43153068	43153688	0	1	1	0	CRC	2
NC_060925.1	43155959	43156267	0	1	1	0	CRC	2
NC_060925.1	43229640	43230171	1	1	1	0	CRC	3
NC_060925.1	43234066	43234659	1	1	1	0	CRC	3
NC_060925.1	43236619	43237093	0	1	1	1	CRC	3
NC_060925.1	43238937	43239593	0	1	1	0	CRC	2
NC_060925.1	43279044	43279751	1	1	1	0	CRC	3
NC_060925.1	43279993	43280351	1	0	1	0	CRC	2
NC_060925.1	43282628	43283037	1	0	1	0	CRC	2
NC_060925.1	43283450	43283980	1	1	1	0	CRC	3
NC_060925.1	43293328	43294237	1	1	1	1	CRC	4
NC_060925.1	43318374	43319995	1	1	1	1	CRC	4
NC_060925.1	43320409	43322254	1	1	1	1	CRC	4
NC_060925.1	43322633	43324038	0	1	1	0	CRC	2
NC_060925.1	43393513	43393821	0	1	1	0	CRC	2
NC_060925.1	43400951	43401330	1	1	1	1	CRC	4
NC_060925.1	43408192	43408686	1	1	1	1	CRC	4
NC_060925.1	43423545	43423993	0	1	1	0	CRC	2
NC_060925.1	43460960	43462158	1	1	1	1	CRC	4
NC_060925.1	43462439	43462773	0	1	1	0	CRC	2
NC_060925.1	43466227	43466830	0	1	1	0	CRC	2
NC_060925.1	43468217	43468702	0	1	1	0	CRC	2
NC_060925.1	43469042	43469407	0	1	1	0	CRC	2
NC_060925.1	43473661	43474687	1	1	1	1	CRC	4
NC_060925.1	43475154	43475932	0	1	1	0	CRC	2
NC_060925.1	43476530	43477355	0	1	1	0	CRC	2
NC_060925.1	43482311	43482805	0	1	1	0	CRC	2
NC_060925.1	43490355	43490976	0	1	1	0	CRC	2
NC_060925.1	43492203	43493133	0	1	1	0	CRC	2
NC_060925.1	43541758	43542077	0	1	1	0	CRC	2
NC_060925.1	43562733	43563260	1	1	1	1	CRC	4
NC_060925.1	43574483	43575210	1	1	1	1	CRC	4
NC_060925.1	43668273	43668572	1	0	1	0	CRC	2
NC_060925.1	43801666	43802054	1	1	1	0	CRC	3
NC_060925.1	43807626	43808219	1	1	1	1	CRC	4
NC_060925.1	43810728	43811313	0	1	1	0	CRC	2
NC_060925.1	43817329	43817726	0	1	1	1	CRC	3
NC_060925.1	43817873	43818751	1	1	1	1	CRC	4
NC_060925.1	43820233	43821281	1	1	1	1	CRC	4
NC_060925.1	43842275	43842606	0	1	1	0	CRC	2
NC_060925.1	43843035	43843729	1	1	1	1	CRC	4
NC_060925.1	43854361	43854671	0	1	1	0	CRC	2
NC_060925.1	43861200	43862239	1	1	1	1	CRC	4
NC_060925.1	43862752	43863227	0	1	1	0	CRC	2
NC_060925.1	43863563	43864065	0	1	1	0	CRC	2
NC_060925.1	43868675	43868995	0	1	1	0	CRC	2
NC_060925.1	43872211	43872555	0	1	1	0	CRC	2
NC_060925.1	44126319	44126887	0	1	1	1	CRC	3
NC_060925.1	44502740	44503295	1	1	1	1	CRC	4
NC_060925.1	44506185	44506552	1	1	1	1	CRC	4
NC_060925.1	44506707	44507045	0	1	1	0	CRC	2
NC_060925.1	44521500	44522050	0	1	1	0	CRC	2
NC_060925.1	44525483	44525922	0	1	1	0	CRC	2
NC_060925.1	44548904	44549423	0	1	1	0	CRC	2
NC_060925.1	44633088	44633419	1	1	1	0	CRC	3
NC_060925.1	44646619	44647084	0	1	1	0	CRC	2
NC_060925.1	44671801	44672331	1	1	1	1	CRC	4
NC_060925.1	44674195	44674490	0	0	1	1	CRC	2
NC_060925.1	44684289	44684956	1	1	1	1	CRC	4
NC_060925.1	44874444	44874746	0	1	1	0	CRC	2
NC_060925.1	44889702	44890530	0	1	1	1	CRC	3
NC_060925.1	44890656	44891556	0	1	1	0	CRC	2
NC_060925.1	44959531	44959975	0	1	1	1	CRC	3
NC_060925.1	45004366	45005863	1	1	1	0	CRC	3
NC_060925.1	45076766	45078539	0	1	1	1	CRC	3
NC_060925.1	45175602	45176076	0	1	1	0	CRC	2
NC_060925.1	45198271	45199977	1	1	1	1	CRC	4
NC_060925.1	45214450	45215079	1	1	1	1	CRC	4
NC_060925.1	45381077	45381665	0	1	1	0	CRC	2
NC_060925.1	45455934	45456719	0	1	1	1	CRC	3
NC_060925.1	45479495	45480084	1	1	1	1	CRC	4
NC_060925.1	45480325	45480633	0	1	1	0	CRC	2
NC_060925.1	45519356	45519918	0	1	1	0	CRC	2
NC_060925.1	45523099	45524461	1	1	1	0	CRC	3
NC_060925.1	45680761	45681237	0	1	1	1	CRC	3
NC_060925.1	45752649	45753223	1	1	1	1	CRC	4
NC_060925.1	45826029	45826570	1	1	1	1	CRC	4
NC_060925.1	45828578	45829092	0	1	1	0	CRC	2
NC_060925.1	45885264	45885869	0	1	1	0	CRC	2
NC_060925.1	45891762	45893030	1	1	1	1	CRC	4
NC_060925.1	45894222	45894638	1	1	1	1	CRC	4
NC_060925.1	45910802	45911121	0	1	1	0	CRC	2
NC_060925.1	45911624	45913228	1	1	1	1	CRC	4
NC_060925.1	45920645	45921154	1	0	1	0	CRC	2
NC_060925.1	46072558	46073296	0	1	1	0	CRC	2
NC_060925.1	46074001	46074387	0	1	1	0	CRC	2
NC_060925.1	46074952	46075291	0	1	1	0	CRC	2
NC_060925.1	46096950	46097245	1	1	1	1	CRC	4
NC_060925.1	46155782	46156294	0	1	1	0	CRC	2
NC_060925.1	46158361	46158716	0	1	1	0	CRC	2
NC_060925.1	46162751	46163458	1	1	1	1	CRC	4
NC_060925.1	46178530	46180514	0	1	1	1	CRC	3
NC_060925.1	46220688	46221021	0	1	1	1	CRC	3
NC_060925.1	46238790	46239201	0	1	1	0	CRC	2
NC_060925.1	46290130	46290891	0	1	1	0	CRC	2
NC_060925.1	46435696	46436249	1	0	1	0	CRC	2
NC_060925.1	46485009	46486042	1	1	1	1	CRC	4
NC_060925.1	46486674	46487157	1	1	1	1	CRC	4
NC_060925.1	46490182	46491074	1	1	1	1	CRC	4
NC_060925.1	46512930	46513311	1	1	1	0	CRC	3
NC_060925.1	46595260	46595618	0	1	1	0	CRC	2
NC_060925.1	46595790	46596526	1	1	1	1	CRC	4
NC_060925.1	46974530	46975467	1	1	1	1	CRC	4
NC_060925.1	46975726	46976123	0	1	1	0	CRC	2
NC_060925.1	47012000	47012443	0	1	1	1	CRC	3
NC_060925.1	47055765	47056916	1	1	1	0	CRC	3
NC_060925.1	47063499	47063794	0	1	1	0	CRC	2
NC_060925.1	47068285	47068658	0	1	1	0	CRC	2
NC_060925.1	47129671	47130432	1	1	1	1	CRC	4
NC_060925.1	47158703	47159669	1	1	1	1	CRC	4
NC_060925.1	47192699	47193015	0	1	1	0	CRC	2
NC_060925.1	47211922	47212779	0	1	1	1	CRC	3
NC_060925.1	47246675	47246986	0	1	1	0	CRC	2
NC_060925.1	47305102	47305782	0	1	1	1	CRC	3
NC_060925.1	47310737	47313090	0	1	1	1	CRC	3
NC_060925.1	47314202	47316104	0	1	1	1	CRC	3
NC_060925.1	47316396	47318747	0	1	1	1	CRC	3
NC_060925.1	47328112	47328707	0	1	1	0	CRC	2
NC_060925.1	47569199	47569518	0	1	1	0	CRC	2
NC_060925.1	47572034	47573133	0	1	1	1	CRC	3
NC_060925.1	47576521	47576893	0	1	1	0	CRC	2
NC_060925.1	47836920	47837499	0	0	1	1	CRC	2
NC_060925.1	48029827	48030240	0	1	1	1	CRC	3
NC_060925.1	48152764	48153334	0	1	1	0	CRC	2
NC_060925.1	48154560	48155959	0	0	1	1	CRC	2
NC_060925.1	48203908	48204991	0	1	1	0	CRC	2
NC_060925.1	48245276	48246906	1	1	1	1	CRC	4
NC_060925.1	48262520	48263005	0	1	1	1	CRC	3
NC_060925.1	49757619	49757976	0	1	1	0	CRC	2
NC_060925.1	50362390	50362689	1	1	1	0	CRC	3
NC_060925.1	50405151	50405576	1	1	1	0	CRC	3
NC_060925.1	50495174	50496087	1	0	1	1	CRC	3
NC_060925.1	50497198	50497765	1	1	1	1	CRC	4
NC_060925.1	50500419	50501281	1	1	1	1	CRC	4
NC_060925.1	50512589	50512889	1	1	1	0	CRC	3
NC_060925.1	50610389	50610686	1	1	1	0	CRC	3
NC_060925.1	50612710	50613036	1	0	1	0	CRC	2
NC_060925.1	50658951	50659483	1	1	1	1	CRC	4
NC_060925.1	50744633	50744934	1	0	1	0	CRC	2
NC_060925.1	50765103	50766361	1	1	1	1	CRC	4
NC_060925.1	50768962	50770349	1	1	1	1	CRC	4
NC_060925.1	50772649	50773114	1	1	1	0	CRC	3
NC_060925.1	50785669	50786361	1	0	1	1	CRC	3
NC_060925.1	50787634	50789071	1	1	1	1	CRC	4
NC_060925.1	50789246	50789669	1	1	1	1	CRC	4
NC_060925.1	50839872	50840252	0	0	1	1	CRC	2
NC_060925.1	50848558	50850353	1	1	1	1	CRC	4
NC_060925.1	50853617	50854015	1	1	1	0	CRC	3
NC_060925.1	51149633	51149995	1	1	1	1	CRC	4
NC_060925.1	51150878	51151296	1	1	1	1	CRC	4
NC_060925.1	51195520	51195881	0	1	1	0	CRC	2
NC_060925.1	51201658	51201952	0	1	1	0	CRC	2
NC_060925.1	51203431	51203760	0	1	1	0	CRC	2
NC_060925.1	51211141	51211816	0	1	1	0	CRC	2
NC_060925.1	51236659	51236955	1	1	1	0	CRC	3
NC_060925.1	51355949	51356256	0	0	1	1	CRC	2
NC_060925.1	51356425	51356921	1	1	1	1	CRC	4
NC_060925.1	51357262	51358448	1	1	1	1	CRC	4
NC_060925.1	51358881	51359384	0	0	1	1	CRC	2
NC_060925.1	51398057	51398584	0	1	1	1	CRC	3
NC_060925.1	51398823	51399574	0	1	1	1	CRC	3
NC_060925.1	51411740	51412207	0	1	1	1	CRC	3
NC_060925.1	51412324	51412618	0	1	1	1	CRC	3
NC_060925.1	51659304	51659972	1	1	1	1	CRC	4
NC_060925.1	51660464	51660868	1	0	1	0	CRC	2
NC_060925.1	51710066	51710375	1	0	1	0	CRC	2
NC_060925.1	51720729	51721136	1	1	1	1	CRC	4
NC_060925.1	51758989	51759782	1	1	1	1	CRC	4
NC_060925.1	51913731	51915398	1	1	1	1	CRC	4
NC_060925.1	51919251	51919965	1	1	1	1	CRC	4
NC_060925.1	51923066	51923375	0	1	1	0	CRC	2
NC_060925.1	51936549	51937710	1	1	1	1	CRC	4
NC_060925.1	52118963	52120772	1	1	1	1	CRC	4
NC_060925.1	52135120	52135609	0	1	1	0	CRC	2
NC_060925.1	52227394	52227764	0	1	1	0	CRC	2
NC_060925.1	52234092	52234862	1	1	1	0	CRC	3
NC_060925.1	52243034	52243328	0	1	1	1	CRC	3
NC_060925.1	52275000	52275482	1	1	1	1	CRC	4
NC_060925.1	52298861	52299415	1	1	1	1	CRC	4
NC_060925.1	52356444	52357158	1	1	1	1	CRC	4
NC_060925.1	52407238	52408096	1	1	1	1	CRC	4
NC_060925.1	52416670	52416964	1	1	1	0	CRC	3
NC_060925.1	52434436	52434745	1	1	1	1	CRC	4
NC_060925.1	52489591	52490080	1	1	1	0	CRC	3
NC_060925.1	52569108	52569938	1	1	1	1	CRC	4
NC_060925.1	52574384	52574685	0	1	1	1	CRC	3
NC_060925.1	52652419	52653189	1	1	1	1	CRC	4
NC_060925.1	52777937	52778335	0	1	1	1	CRC	3
NC_060925.1	52808470	52809354	0	1	1	1	CRC	3
NC_060925.1	52876108	52877285	0	1	1	1	CRC	3
NC_060925.1	52887110	52889580	1	1	1	1	CRC	4
NC_060925.1	52890671	52891451	1	1	1	0	CRC	3
NC_060925.1	52891737	52892065	0	1	1	0	CRC	2
NC_060925.1	52968924	52972585	0	1	1	0	CRC	2
NC_060925.1	52973851	52975117	0	1	1	0	CRC	2
NC_060925.1	52988736	52989265	0	1	1	0	CRC	2
NC_060925.1	53091750	53092045	0	1	1	0	CRC	2
NC_060925.1	53092175	53092469	0	1	1	0	CRC	2
NC_060925.1	53095705	53096229	1	1	1	1	CRC	4
NC_060925.1	53101597	53102179	0	1	1	1	CRC	3
NC_060925.1	53125536	53126925	1	1	1	0	CRC	3
NC_060925.1	53152589	53152959	0	1	1	0	CRC	2
NC_060925.1	53209054	53209442	0	1	1	0	CRC	2
NC_060925.1	53650723	53651053	1	1	1	0	CRC	3
NC_060925.1	53829507	53830219	1	1	1	1	CRC	4
NC_060925.1	53834759	53835087	1	1	1	0	CRC	3
NC_060925.1	53850465	53850759	1	0	1	0	CRC	2
NC_060925.1	53935921	53936485	0	1	1	0	CRC	2
NC_060925.1	53979089	53979680	0	1	1	0	CRC	2
NC_060925.1	54047735	54048508	0	0	1	1	CRC	2
NC_060925.1	54056242	54057936	0	1	1	0	CRC	2
NC_060925.1	54082968	54083655	0	1	1	0	CRC	2
NC_060925.1	54103076	54103525	0	1	1	0	CRC	2
NC_060925.1	54108700	54109340	0	1	1	0	CRC	2
NC_060925.1	54134557	54134946	0	1	1	0	CRC	2
NC_060925.1	54287738	54288058	0	1	1	1	CRC	3
NC_060925.1	54288823	54289469	1	1	1	1	CRC	4
NC_060925.1	54468299	54468608	0	1	1	0	CRC	2
NC_060925.1	54492661	54493814	0	1	1	1	CRC	3
NC_060925.1	54519479	54520037	0	1	1	0	CRC	2
NC_060925.1	54533300	54534491	0	1	1	1	CRC	3
NC_060925.1	54606167	54606461	1	0	1	0	CRC	2
NC_060925.1	54621559	54622467	1	1	1	1	CRC	4
NC_060925.1	54637889	54639537	1	1	1	1	CRC	4
NC_060925.1	54661107	54662199	1	1	1	1	CRC	4
NC_060925.1	54668270	54668610	0	1	1	0	CRC	2
NC_060925.1	54680427	54681682	1	1	1	1	CRC	4
NC_060925.1	54722114	54722422	0	1	1	0	CRC	2
NC_060925.1	54730570	54732837	0	1	1	1	CRC	3
NC_060925.1	54763857	54764171	0	1	1	0	CRC	2
NC_060925.1	54766854	54767523	1	1	1	1	CRC	4
NC_060925.1	54920373	54921356	0	1	1	1	CRC	3
NC_060925.1	54931178	54931941	0	1	1	1	CRC	3
NC_060925.1	54944516	54945433	0	1	1	1	CRC	3
NC_060925.1	54946639	54947089	0	0	1	1	CRC	2
NC_060925.1	54947440	54948585	0	1	1	0	CRC	2
NC_060925.1	54949573	54950149	1	1	1	1	CRC	4
NC_060925.1	54993181	54993855	1	1	1	0	CRC	3
NC_060925.1	55008868	55009471	1	1	1	0	CRC	3
NC_060925.1	55058901	55059293	1	1	1	1	CRC	4
NC_060925.1	55094797	55096355	1	1	1	1	CRC	4
NC_060925.1	56457018	56458636	1	1	1	1	CRC	4
NC_060925.1	56582768	56583180	0	1	1	0	CRC	2
NC_060925.1	58008352	58008929	0	1	1	0	CRC	2
NC_060925.1	58358910	58359288	1	1	1	0	CRC	3
NC_060925.1	58417009	58417399	1	1	1	0	CRC	3
NC_060925.1	58454179	58455198	1	1	1	1	CRC	4
NC_060925.1	58537958	58538267	1	1	1	1	CRC	4
NC_060925.1	58559887	58560617	1	1	1	1	CRC	4
NC_060925.1	58570820	58571119	1	1	1	0	CRC	3
NC_060925.1	58659996	58662703	1	1	1	1	CRC	4
NC_060925.1	58693717	58694204	0	1	1	0	CRC	2
NC_060925.1	59168001	59168565	0	1	1	0	CRC	2
NC_060925.1	59169253	59169876	0	1	1	0	CRC	2
NC_060925.1	59173619	59174107	0	1	1	0	CRC	2
NC_060925.1	59248053	59248815	0	1	1	1	CRC	3
NC_060925.1	59249103	59250685	0	1	1	1	CRC	3
NC_060925.1	59252019	59252553	0	1	1	1	CRC	3
NC_060925.1	59338985	59339927	0	1	1	1	CRC	3
NC_060925.1	59340556	59340850	0	1	1	0	CRC	2
NC_060925.1	59341213	59342424	0	1	1	1	CRC	3
NC_060925.1	59342552	59343137	0	1	1	1	CRC	3
NC_060925.1	59351446	59352003	0	1	1	0	CRC	2
NC_060925.1	59410402	59410867	0	1	1	0	CRC	2
NC_060925.1	59412016	59414543	0	1	1	0	CRC	2
NC_060925.1	59415700	59417268	0	1	1	0	CRC	2
NC_060925.1	59441777	59442882	0	1	1	0	CRC	2
NC_060925.1	59456286	59457020	0	1	1	0	CRC	2
NC_060925.1	59462616	59463138	0	1	1	0	CRC	2
NC_060925.1	59463530	59465366	0	1	1	0	CRC	2
NC_060925.1	59465976	59466480	0	1	1	0	CRC	2
NC_060925.1	59466620	59468692	0	1	1	0	CRC	2
NC_060925.1	59469668	59471220	0	1	1	0	CRC	2
NC_060925.1	59489645	59490606	0	1	1	0	CRC	2
NC_060925.1	59491040	59492479	0	1	1	0	CRC	2
NC_060925.1	59493717	59494328	0	1	1	0	CRC	2
NC_060925.1	59512019	59512363	0	1	1	0	CRC	2
NC_060925.1	59571746	59572092	0	1	1	0	CRC	2
NC_060925.1	59588461	59588968	0	1	1	0	CRC	2
NC_060925.1	59589811	59590107	0	1	1	0	CRC	2
NC_060925.1	59669527	59670133	0	1	1	0	CRC	2
NC_060925.1	59670751	59671481	0	1	1	0	CRC	2
NC_060925.1	59671881	59672349	0	1	1	0	CRC	2
NC_060925.1	59673773	59674174	0	1	1	0	CRC	2
NC_060925.1	59693225	59693613	0	1	1	0	CRC	2
NC_060925.1	59744080	59744374	0	1	1	0	CRC	2
NC_060925.1	59746472	59746769	1	1	1	0	CRC	3
NC_060925.1	59768312	59768700	0	1	1	0	CRC	2
NC_060925.1	59772000	59772387	0	1	1	1	CRC	3
NC_060925.1	59804895	59805382	0	1	1	1	CRC	3
NC_060925.1	60370892	60371348	0	1	1	0	CRC	2
NC_060925.1	60434611	60435474	0	1	1	0	CRC	2
NC_060925.1	60474506	60475374	0	1	1	0	CRC	2
NC_060925.1	60601927	60602310	0	1	1	0	CRC	2
NC_060925.1	60654349	60654648	0	1	1	0	CRC	2
NC_060925.1	60685222	60686008	0	1	1	0	CRC	2
NC_060925.1	60961134	60961764	0	1	1	0	CRC	2
NC_060925.1	60966759	60967426	0	1	1	1	CRC	3
NC_060925.1	61333876	61334563	0	1	1	0	CRC	2
NC_060925.1	61621349	61621646	0	0	1	1	CRC	2
NC_060925.1	61641470	61641892	1	1	1	1	CRC	4
NC_060925.1	61709928	61710310	1	1	1	1	CRC	4
NC_060925.1	61764491	61765138	0	1	1	1	CRC	3
NC_060925.1	61821679	61822162	0	1	1	0	CRC	2
NC_060925.1	61822289	61823225	0	1	1	0	CRC	2
NC_060925.1	61823359	61826069	1	1	1	1	CRC	4
NC_060925.1	61826933	61827572	0	1	1	0	CRC	2
NC_060925.1	62088226	62089744	0	1	1	0	CRC	2
NC_060925.1	62106614	62107081	0	1	1	0	CRC	2
NC_060925.1	62152029	62152985	1	1	1	1	CRC	4
NC_060925.1	62315613	62315919	1	1	1	1	CRC	4
NC_060925.1	62323233	62323660	1	1	1	1	CRC	4
NC_060925.1	62328792	62329337	1	1	1	1	CRC	4
NC_060925.1	62541588	62541956	1	1	1	1	CRC	4
NC_060925.1	62566435	62566765	0	1	1	1	CRC	3
NC_060925.1	62691088	62691750	1	1	1	0	CRC	3
NC_060925.1	63301438	63301923	1	1	1	0	CRC	3
NC_060925.1	63333168	63334246	1	1	1	1	CRC	4
NC_060925.1	63379259	63379630	1	0	1	0	CRC	2
NC_060925.1	63380389	63380710	1	0	1	0	CRC	2
NC_060925.1	63380917	63382351	1	1	1	1	CRC	4
NC_060925.1	63468946	63470399	1	1	1	1	CRC	4
NC_060925.1	64347973	64348872	0	1	1	0	CRC	2
NC_060925.1	64437261	64437630	1	1	1	0	CRC	3
NC_060925.1	64569287	64570256	0	1	1	0	CRC	2
NC_060925.1	64623000	64623706	0	1	1	1	CRC	3
NC_060925.1	64655494	64655964	1	1	1	1	CRC	4
NC_060925.1	64697117	64697411	0	1	1	0	CRC	2
NC_060925.1	64708903	64709294	0	1	1	0	CRC	2
NC_060925.1	64712203	64712796	1	1	1	0	CRC	3
NC_060925.1	64879635	64879943	1	0	1	0	CRC	2
NC_060925.1	64944748	64945061	0	1	1	1	CRC	3
NC_060925.1	65025730	65026024	0	1	1	0	CRC	2
NC_060925.1	65132266	65133823	1	1	1	1	CRC	4
NC_060925.1	65270258	65270680	1	1	1	0	CRC	3
NC_060925.1	66249601	66250393	1	1	1	1	CRC	4
NC_060925.1	66349413	66349798	1	1	1	1	CRC	4
NC_060925.1	66360435	66360729	1	1	1	0	CRC	3
NC_060925.1	66508135	66508773	0	1	1	1	CRC	3
NC_060925.1	66787209	66787506	1	0	1	0	CRC	2
NC_060925.1	66802205	66802695	0	1	1	0	CRC	2
NC_060925.1	66835342	66835650	0	1	1	1	CRC	3
NC_060925.1	66861805	66862299	1	1	1	1	CRC	4
NC_060925.1	66881602	66882084	0	1	1	0	CRC	2
NC_060925.1	66911091	66911500	1	0	1	1	CRC	3
NC_060925.1	66914001	66914662	1	1	1	1	CRC	4
NC_060925.1	66930701	66931849	0	1	1	1	CRC	3
NC_060925.1	67086251	67086727	0	1	1	0	CRC	2
NC_060925.1	67135921	67136405	0	1	1	0	CRC	2
NC_060925.1	67290679	67291025	1	1	1	0	CRC	3
NC_060925.1	67297715	67298022	0	1	1	0	CRC	2
NC_060925.1	67302718	67303030	0	1	1	0	CRC	2
NC_060925.1	67303796	67304109	0	1	1	1	CRC	3
NC_060925.1	67307608	67308062	0	1	1	0	CRC	2
NC_060925.1	67562549	67563138	1	1	1	1	CRC	4
NC_060925.1	67563265	67563924	0	1	1	0	CRC	2
NC_060925.1	67565091	67565523	1	1	1	1	CRC	4
NC_060925.1	67710201	67711086	1	1	1	1	CRC	4
NC_060925.1	67754067	67754567	1	0	1	1	CRC	3
NC_060925.1	68003456	68003948	0	1	1	0	CRC	2
NC_060925.1	68038721	68040660	1	1	1	1	CRC	4
NC_060925.1	68109741	68110100	0	1	1	1	CRC	3
NC_060925.1	68354241	68354535	1	1	1	0	CRC	3
NC_060925.1	68359712	68360326	1	1	1	0	CRC	3
NC_060925.1	68372026	68372320	1	1	1	0	CRC	3
NC_060925.1	70083954	70084268	1	1	1	1	CRC	4
NC_060925.1	70099833	70100372	1	1	1	1	CRC	4
NC_060925.1	70125061	70125399	0	1	1	1	CRC	3
NC_060925.1	70128624	70129292	1	1	1	1	CRC	4
NC_060925.1	70146205	70146507	1	0	1	0	CRC	2
NC_060925.1	70232355	70233455	1	1	1	1	CRC	4
NC_060925.1	70950178	70950812	1	1	1	0	CRC	3
NC_060925.1	70956649	70956971	0	1	1	0	CRC	2
NC_060925.1	71007971	71008268	0	1	1	0	CRC	2
NC_060925.1	71394274	71394591	0	1	1	1	CRC	3
NC_060925.1	74046256	74046572	1	1	1	0	CRC	3
NC_060925.1	74291438	74291770	0	1	1	1	CRC	3
NC_060925.1	75591394	75592148	0	1	1	0	CRC	2
NC_060925.1	75593426	75593935	1	1	1	0	CRC	3
NC_060925.1	75623155	75623453	1	1	1	0	CRC	3
NC_060925.1	76752453	76752775	1	1	1	1	CRC	4
NC_060925.1	76945266	76946601	1	1	1	1	CRC	4
NC_060925.1	76946891	76947275	1	1	1	1	CRC	4
NC_060925.1	76964105	76964535	0	1	1	1	CRC	3
NC_060925.1	76967510	76967835	1	1	1	1	CRC	4
NC_060925.1	77404509	77404862	1	1	1	1	CRC	4
NC_060925.1	77470758	77472264	1	1	1	1	CRC	4
NC_060925.1	77618474	77618942	0	1	1	0	CRC	2
NC_060925.1	77650369	77650773	1	1	1	1	CRC	4
NC_060925.1	77686019	77687629	1	1	1	1	CRC	4
NC_060925.1	77765242	77765536	1	1	1	1	CRC	4
NC_060925.1	77767941	77768237	1	1	1	1	CRC	4
NC_060925.1	77781170	77781465	1	1	1	1	CRC	4
NC_060925.1	77795417	77795711	0	1	1	0	CRC	2
NC_060925.1	77817682	77818255	0	0	1	1	CRC	2
NC_060925.1	77843668	77843994	1	1	1	1	CRC	4
NC_060925.1	77851805	77852340	1	1	1	1	CRC	4
NC_060925.1	77854572	77855084	1	1	1	1	CRC	4
NC_060925.1	77884681	77885525	0	1	1	1	CRC	3
NC_060925.1	77926094	77926576	0	1	1	0	CRC	2
NC_060925.1	77986811	77988337	0	1	1	1	CRC	3
NC_060925.1	77994030	77994366	0	1	1	0	CRC	2
NC_060925.1	77997384	77999059	0	1	1	1	CRC	3
NC_060925.1	77999638	78001401	0	1	1	0	CRC	2
NC_060925.1	78044120	78045651	0	1	1	0	CRC	2
NC_060925.1	78055571	78056675	0	1	1	0	CRC	2
NC_060925.1	78488952	78489395	1	1	1	1	CRC	4
NC_060925.1	80780044	80780573	1	1	1	1	CRC	4
NC_060925.1	81339415	81339819	1	1	1	1	CRC	4
NC_060925.1	81639161	81639585	0	1	1	1	CRC	3
NC_060925.1	81780468	81781222	1	1	1	1	CRC	4
NC_060925.1	81827886	81829048	1	1	1	1	CRC	4
NC_060925.1	82859924	82861006	1	1	1	0	CRC	3
NC_060925.1	82861419	82861724	0	1	1	0	CRC	2
NC_060925.1	82918881	82919192	0	1	1	0	CRC	2
NC_060925.1	82978390	82978983	1	1	1	1	CRC	4
NC_060925.1	82979131	82980741	1	1	1	1	CRC	4
NC_060925.1	82982430	82983271	1	1	1	0	CRC	3
NC_060925.1	83813301	83814133	0	1	1	0	CRC	2
NC_060925.1	83918482	83918812	0	1	1	1	CRC	3
NC_060925.1	83973089	83973487	1	1	1	1	CRC	4
NC_060925.1	84009735	84010108	0	1	1	0	CRC	2
NC_060925.1	84125064	84125376	0	1	1	0	CRC	2
NC_060925.1	84134789	84136393	0	1	1	1	CRC	3
NC_060925.1	84138003	84138348	0	1	1	1	CRC	3
NC_060925.1	84138838	84139832	0	1	1	1	CRC	3
NC_060925.1	84166027	84166547	0	1	1	1	CRC	3
NC_060925.1	84319530	84319850	0	1	1	0	CRC	2
NC_060925.1	84346433	84346885	0	1	1	1	CRC	3
NC_060925.1	84380259	84380692	1	0	1	0	CRC	2
NC_060925.1	84487957	84488251	0	1	1	0	CRC	2
NC_060925.1	84706368	84706990	0	1	1	0	CRC	2
NC_060925.1	84767112	84767492	0	1	1	0	CRC	2
NC_060925.1	84999950	85000527	1	1	1	1	CRC	4
NC_060925.1	85023275	85024438	1	1	1	1	CRC	4
NC_060925.1	85031234	85032125	1	1	1	1	CRC	4
NC_060925.1	85041382	85042630	1	1	1	1	CRC	4
NC_060925.1	85093741	85094047	1	1	1	1	CRC	4
NC_060925.1	85100606	85100912	0	1	1	1	CRC	3
NC_060925.1	85108836	85109256	0	1	1	0	CRC	2
NC_060925.1	85111875	85112279	1	1	1	1	CRC	4
NC_060925.1	85116147	85117801	1	1	1	1	CRC	4
NC_060925.1	85199588	85199934	0	1	1	1	CRC	3
NC_060925.1	85270090	85270464	0	0	1	1	CRC	2
NC_060925.1	85270598	85271351	0	0	1	1	CRC	2
NC_060925.1	85283041	85283395	0	0	1	1	CRC	2
NC_060925.1	85283623	85284533	1	0	1	1	CRC	3
NC_060925.1	85305049	85306312	0	1	1	1	CRC	3
NC_060925.1	85421428	85422044	1	1	1	1	CRC	4
NC_060925.1	85423593	85424042	1	1	1	1	CRC	4
NC_060925.1	85483608	85484067	0	1	1	0	CRC	2
NC_060925.1	85485510	85485804	0	0	1	1	CRC	2
NC_060925.1	85548639	85549396	1	1	1	1	CRC	4
NC_060925.1	86190328	86192034	1	1	1	1	CRC	4
NC_060925.1	86226977	86227319	1	1	1	0	CRC	3
NC_060925.1	86451501	86451881	1	1	1	0	CRC	3
NC_060925.1	86467402	86467733	1	1	1	0	CRC	3
NC_060925.1	86471678	86472061	0	1	1	0	CRC	2
NC_060925.1	86538406	86538744	1	1	1	0	CRC	3
NC_060925.1	86543742	86545248	1	1	1	1	CRC	4
NC_060925.1	86555493	86555843	1	1	1	1	CRC	4
NC_060925.1	86755072	86756641	0	1	1	1	CRC	3
NC_060925.1	87171203	87171788	1	1	1	1	CRC	4
NC_060925.1	87187391	87187959	1	1	1	1	CRC	4
NC_060925.1	88527582	88527929	1	1	1	0	CRC	3
NC_060925.1	88584183	88584557	1	1	1	1	CRC	4
NC_060925.1	88589026	88589782	1	0	1	1	CRC	3
NC_060925.1	88603395	88603691	1	1	1	0	CRC	3
NC_060925.1	88641749	88642114	1	1	1	0	CRC	3
NC_060925.1	88661029	88661490	0	1	1	1	CRC	3
NC_060925.1	88661838	88662708	1	1	1	1	CRC	4
NC_060925.1	88662866	88663225	0	1	1	1	CRC	3
NC_060925.1	88676392	88676916	1	1	1	1	CRC	4
NC_060925.1	88825999	88827490	1	1	1	1	CRC	4
NC_060925.1	88851179	88851517	1	1	1	1	CRC	4
NC_060925.1	88896761	88897103	1	1	1	1	CRC	4
NC_060925.1	88947839	88948293	1	1	1	0	CRC	3
NC_060925.1	88951521	88951873	0	1	1	0	CRC	2
NC_060925.1	89104012	89104401	1	0	1	1	CRC	3
NC_060925.1	89105681	89105978	1	1	1	1	CRC	4
NC_060925.1	89324668	89325237	1	1	1	1	CRC	4
NC_060925.1	89367579	89368316	0	0	1	1	CRC	2
NC_060925.1	89425863	89426644	1	1	1	0	CRC	3
NC_060925.1	89426801	89427893	1	1	1	1	CRC	4
NC_060925.1	89435996	89436412	1	1	1	1	CRC	4
NC_060925.1	89530585	89530949	1	1	1	1	CRC	4
NC_060925.1	89531521	89531842	1	1	1	1	CRC	4
NC_060925.1	89556737	89557185	1	1	1	1	CRC	4
NC_060925.1	89557493	89558147	1	1	1	1	CRC	4
NC_060925.1	89663789	89665110	0	1	1	0	CRC	2
NC_060925.1	89696908	89697213	0	1	1	0	CRC	2
NC_060925.1	89712307	89712877	1	1	1	1	CRC	4
NC_060925.1	89766654	89767079	0	1	1	0	CRC	2
NC_060925.1	89776227	89777322	1	1	1	1	CRC	4
NC_060925.1	89777531	89778996	1	1	1	1	CRC	4
NC_060925.1	89803831	89804317	0	0	1	1	CRC	2
NC_060925.1	89836480	89837382	1	1	1	1	CRC	4
NC_060925.1	89837980	89838424	0	1	1	1	CRC	3
NC_060925.1	89856110	89856404	0	1	1	0	CRC	2
NC_060925.1	89870380	89870856	1	1	1	1	CRC	4
NC_060925.1	90091066	90091823	0	1	1	0	CRC	2
NC_060925.1	90092390	90093684	0	1	1	1	CRC	3
NC_060925.1	90094908	90095587	0	1	1	0	CRC	2
NC_060925.1	90126985	90127733	0	1	1	1	CRC	3
NC_060925.1	90676458	90676827	0	1	1	0	CRC	2
NC_060925.1	90736416	90736862	0	1	1	0	CRC	2
NC_060925.1	90782178	90782737	1	1	1	1	CRC	4
NC_060925.1	90783757	90785975	1	1	1	1	CRC	4
NC_060925.1	90866527	90866827	0	1	1	1	CRC	3
NC_060925.1	91231740	91232440	1	1	1	1	CRC	4
NC_060925.1	91368562	91368943	1	1	1	1	CRC	4
NC_060925.1	91528148	91528477	0	1	1	0	CRC	2
NC_060925.1	91870173	91871611	1	1	1	1	CRC	4
NC_060925.1	91874463	91875279	1	1	1	1	CRC	4
NC_060925.1	92021535	92022225	1	1	1	1	CRC	4
NC_060925.1	92025106	92025881	1	1	1	0	CRC	3
NC_060925.1	92026852	92027380	1	1	1	1	CRC	4
NC_060925.1	92028697	92029126	1	1	1	0	CRC	3
NC_060925.1	92142409	92142713	1	1	1	0	CRC	3
NC_060925.1	92168336	92168673	1	1	1	0	CRC	3
NC_060925.1	92233030	92234823	0	1	1	0	CRC	2
NC_060925.1	92235081	92236997	1	1	1	1	CRC	4
NC_060925.1	92237348	92239169	1	1	1	0	CRC	3
NC_060925.1	92319976	92321097	1	1	1	1	CRC	4
NC_060925.1	92358552	92358891	0	1	1	0	CRC	2
NC_060925.1	92387269	92387581	0	1	1	1	CRC	3
NC_060925.1	92452479	92452843	0	1	1	0	CRC	2
NC_060925.1	92477419	92478759	1	1	1	1	CRC	4
NC_060925.1	92479197	92479941	0	1	1	0	CRC	2
NC_060925.1	92630058	92630382	0	1	1	0	CRC	2
NC_060925.1	92688201	92689432	0	1	1	1	CRC	3
NC_060925.1	92750799	92751255	0	1	1	0	CRC	2
NC_060925.1	92924805	92925606	1	1	1	1	CRC	4
NC_060925.1	92976448	92976766	1	1	1	0	CRC	3
NC_060925.1	92982020	92982576	1	1	1	1	CRC	4
NC_060925.1	92994530	92994829	1	0	1	0	CRC	2
NC_060925.1	93000297	93000676	1	1	1	0	CRC	3
NC_060925.1	93012204	93013646	1	1	1	1	CRC	4
NC_060925.1	93025483	93026441	1	1	1	1	CRC	4
NC_060925.1	93065056	93065836	1	1	1	1	CRC	4
NC_060925.1	93066946	93067314	1	1	1	0	CRC	3
NC_060925.1	93107951	93108429	0	1	1	1	CRC	3
NC_060925.1	93109094	93109572	1	1	1	1	CRC	4
NC_060925.1	93110147	93110441	1	1	1	0	CRC	3
NC_060925.1	93111079	93112156	1	1	1	0	CRC	3
NC_060925.1	93113605	93114142	1	1	1	1	CRC	4
NC_060925.1	93115949	93116254	1	0	1	0	CRC	2
NC_060925.1	93186351	93187016	1	1	1	1	CRC	4
NC_060925.1	93191344	93192538	1	1	1	1	CRC	4
NC_060925.1	93293686	93294052	0	1	1	1	CRC	3
NC_060925.1	93355391	93356862	0	1	1	1	CRC	3
NC_060925.1	93357555	93358820	1	1	1	1	CRC	4
NC_060925.1	93360181	93361470	0	1	1	1	CRC	3
NC_060925.1	93396452	93396779	1	1	1	0	CRC	3
NC_060925.1	93427879	93428808	1	1	1	1	CRC	4
NC_060925.1	93437678	93438211	0	1	1	0	CRC	2
NC_060925.1	93443407	93444055	0	1	1	0	CRC	2
NC_060925.1	93444227	93445023	0	1	1	0	CRC	2
NC_060925.1	93447882	93448338	0	1	1	0	CRC	2
NC_060925.1	93451478	93452537	0	1	1	0	CRC	2
NC_060925.1	93455430	93456165	0	1	1	0	CRC	2
NC_060925.1	93527375	93527670	1	0	1	0	CRC	2
NC_060925.1	93592654	93592955	0	1	1	0	CRC	2
NC_060925.1	93623098	93623404	0	1	1	1	CRC	3
NC_060925.1	93633795	93634152	0	1	1	0	CRC	2
NC_060925.1	93639385	93639679	0	1	1	1	CRC	3
NC_060925.1	93680084	93680476	0	1	1	0	CRC	2
NC_060925.1	93692956	93693251	0	1	1	0	CRC	2
NC_060925.1	93724710	93725834	1	1	1	1	CRC	4
NC_060925.1	93757307	93757877	0	1	1	1	CRC	3
NC_060925.1	94022115	94023140	1	1	1	1	CRC	4
NC_060925.1	94332275	94332708	0	1	1	0	CRC	2
NC_060925.1	94389082	94389975	1	1	1	0	CRC	3
NC_060925.1	94479736	94480354	0	1	1	0	CRC	2
NC_060925.1	94519675	94520669	0	1	1	0	CRC	2
NC_060925.1	94521094	94521518	0	1	1	0	CRC	2
NC_060925.1	94570510	94570825	0	1	1	0	CRC	2
NC_060925.1	94571747	94572487	0	1	1	0	CRC	2
NC_060925.1	94599501	94599962	0	1	1	0	CRC	2
NC_060925.1	94600190	94601003	1	1	1	1	CRC	4
NC_060925.1	94662889	94663439	1	1	1	0	CRC	3
NC_060925.1	94701062	94701509	0	1	1	0	CRC	2
NC_060925.1	94707962	94708486	0	1	1	0	CRC	2
NC_060925.1	94726661	94727460	0	1	1	0	CRC	2
NC_060925.1	94728020	94728378	0	1	1	0	CRC	2
NC_060925.1	94775209	94775608	0	1	1	1	CRC	3
NC_060925.1	94776197	94777181	1	1	1	0	CRC	3
NC_060925.1	94911446	94912358	1	1	1	1	CRC	4
NC_060925.1	94912501	94913040	0	1	1	0	CRC	2
NC_060925.1	95092262	95092722	1	1	1	1	CRC	4
NC_060925.1	97394084	97394815	1	1	1	1	CRC	4
NC_060925.1	98509409	98510017	0	1	1	1	CRC	3
NC_060925.1	98575505	98575991	0	1	1	1	CRC	3
NC_060925.1	98576555	98577656	0	1	1	0	CRC	2
NC_060925.1	99536920	99537721	1	1	1	1	CRC	4
NC_060925.1	99817564	99818399	0	1	1	1	CRC	3
NC_060925.1	99857406	99857822	0	1	1	0	CRC	2
NC_060925.1	99886062	99886418	1	1	1	1	CRC	4
NC_060925.1	99930003	99930343	1	1	1	0	CRC	3
NC_060925.1	99958496	99958836	1	0	1	0	CRC	2
NC_060925.1	99981062	99981426	1	1	1	0	CRC	3
NC_060925.1	99984746	99985043	1	1	1	0	CRC	3
NC_060925.1	99996010	99996373	1	1	1	0	CRC	3
NC_060925.1	100044258	100044612	1	0	1	0	CRC	2
NC_060925.1	100097592	100098055	0	1	1	0	CRC	2
NC_060925.1	100106507	100106862	0	1	1	0	CRC	2
NC_060925.1	100107261	100107555	0	1	1	0	CRC	2
NC_060925.1	100114072	100114560	1	1	1	0	CRC	3
NC_060925.1	100366176	100366482	1	1	1	0	CRC	3
NC_060925.1	100586343	100586881	1	1	1	1	CRC	4
NC_060925.1	100722822	100723247	1	1	1	1	CRC	4
NC_060925.1	100726374	100726824	1	1	1	1	CRC	4
NC_060925.1	100839329	100839690	1	1	1	0	CRC	3
NC_060925.1	100935511	100935887	1	1	1	0	CRC	3
NC_060925.1	101087651	101087972	1	1	1	1	CRC	4
NC_060925.1	101088598	101089220	1	1	1	1	CRC	4
NC_060925.1	102780842	102781337	1	0	1	1	CRC	3
NC_060925.1	103358917	103360097	0	1	1	1	CRC	3
NC_060925.1	103374618	103375392	1	1	1	1	CRC	4
NC_060925.1	103418449	103419623	0	1	1	0	CRC	2
NC_060925.1	103960618	103960929	1	1	1	1	CRC	4
NC_060925.1	103961292	103961646	1	1	1	1	CRC	4
NC_060925.1	107093934	107095551	1	1	1	1	CRC	4
NC_060925.1	107638334	107638973	0	1	1	0	CRC	2
NC_060925.1	108174048	108174571	1	1	1	0	CRC	3
NC_060925.1	108184826	108185251	1	0	1	1	CRC	3
NC_060925.1	108197483	108198606	0	0	1	1	CRC	2
NC_060925.1	108200300	108200604	1	1	1	0	CRC	3
NC_060925.1	108202213	108203534	1	1	1	1	CRC	4
NC_060925.1	108204067	108204659	1	1	1	1	CRC	4
NC_060925.1	108223463	108223765	0	1	1	0	CRC	2
NC_060925.1	108233393	108234688	1	1	1	1	CRC	4
NC_060925.1	108464942	108465688	0	1	1	0	CRC	2
NC_060925.1	108479837	108481170	0	1	1	0	CRC	2
NC_060925.1	108568889	108569875	0	1	1	1	CRC	3
NC_060925.1	108593125	108593420	0	1	1	0	CRC	2
NC_060925.1	108611932	108612606	1	1	1	0	CRC	3
NC_060925.1	108624589	108624883	1	1	1	0	CRC	3
NC_060925.1	108628097	108628456	0	1	1	0	CRC	2
NC_060925.1	108668004	108668431	0	1	1	0	CRC	2
NC_060925.1	108681766	108682101	0	1	1	0	CRC	2
NC_060925.1	108725521	108726072	0	1	1	0	CRC	2
NC_060925.1	108732245	108733249	1	1	1	1	CRC	4
NC_060925.1	108779715	108780028	0	1	1	0	CRC	2
NC_060925.1	108785259	108785561	1	1	1	1	CRC	4
NC_060925.1	108910244	108910803	0	0	1	1	CRC	2
NC_060925.1	108918349	108918771	1	1	1	1	CRC	4
NC_060925.1	108962873	108963273	1	1	1	1	CRC	4
NC_060925.1	108968081	108968466	0	1	1	0	CRC	2
NC_060925.1	108970541	108970965	1	1	1	0	CRC	3
NC_060925.1	109004665	109005043	1	1	1	1	CRC	4
NC_060925.1	109056855	109057158	0	1	1	1	CRC	3
NC_060925.1	109107889	109108212	1	1	1	1	CRC	4
NC_060925.1	109122014	109122424	0	1	1	1	CRC	3
NC_060925.1	109122546	109122968	0	1	1	0	CRC	2
NC_060925.1	109127197	109127752	1	1	1	0	CRC	3
NC_060925.1	109146811	109147562	0	1	1	1	CRC	3
NC_060925.1	109202980	109203358	0	1	1	0	CRC	2
NC_060925.1	109218420	109219005	0	1	1	0	CRC	2
NC_060925.1	109246598	109246912	0	1	1	1	CRC	3
NC_060925.1	109247126	109247868	1	1	1	1	CRC	4
NC_060925.1	109256517	109256834	0	1	1	1	CRC	3
NC_060925.1	109270341	109270893	0	1	1	1	CRC	3
NC_060925.1	109282315	109286141	0	1	1	1	CRC	3
NC_060925.1	109290945	109292078	0	1	1	1	CRC	3
NC_060925.1	109296772	109297265	0	1	1	0	CRC	2
NC_060925.1	109305228	109306058	0	1	1	0	CRC	2
NC_060925.1	109306801	109307637	1	1	1	0	CRC	3
NC_060925.1	109312691	109313488	1	1	1	1	CRC	4
NC_060925.1	109355092	109355434	0	1	1	0	CRC	2
NC_060925.1	109523701	109524481	1	1	1	1	CRC	4
NC_060925.1	109528594	109529156	0	1	1	0	CRC	2
NC_060925.1	109540060	109542043	1	1	1	1	CRC	4
NC_060925.1	109581183	109581929	1	1	1	1	CRC	4
NC_060925.1	109621768	109622259	1	1	1	0	CRC	3
NC_060925.1	109624916	109625314	1	1	1	1	CRC	4
NC_060925.1	109652524	109652985	0	1	1	0	CRC	2
NC_060925.1	109657851	109658444	0	1	1	0	CRC	2
NC_060925.1	109658635	109658932	0	1	1	0	CRC	2
NC_060925.1	109760389	109760780	0	1	1	0	CRC	2
NC_060925.1	109760967	109762734	0	1	1	0	CRC	2
NC_060925.1	109768127	109770247	0	1	1	1	CRC	3
NC_060925.1	109770461	109772160	0	1	1	1	CRC	3
NC_060925.1	109773774	109774203	0	1	1	0	CRC	2
NC_060925.1	109933172	109934299	1	1	1	1	CRC	4
NC_060925.1	109938855	109940128	1	1	1	1	CRC	4
NC_060925.1	109994794	109995248	0	1	1	1	CRC	3
NC_060925.1	110063686	110064118	1	1	1	1	CRC	4
NC_060925.1	110225170	110227069	1	1	1	1	CRC	4
NC_060925.1	110237708	110238861	1	1	1	1	CRC	4
NC_060925.1	110240777	110241188	0	1	1	1	CRC	3
NC_060925.1	110258278	110258816	0	1	1	0	CRC	2
NC_060925.1	110354299	110357298	1	1	1	1	CRC	4
NC_060925.1	110361595	110362842	1	1	1	1	CRC	4
NC_060925.1	110394159	110394638	1	1	1	1	CRC	4
NC_060925.1	110618885	110619805	0	1	1	0	CRC	2
NC_060925.1	110673988	110674607	1	0	1	0	CRC	2
NC_060925.1	110682972	110683301	1	1	1	0	CRC	3
NC_060925.1	110686234	110687068	1	1	1	0	CRC	3
NC_060925.1	110687494	110689740	1	1	1	1	CRC	4
NC_060925.1	110863240	110863540	1	1	1	1	CRC	4
NC_060925.1	110962815	110963452	0	1	1	1	CRC	3
NC_060925.1	110964858	110965154	0	1	1	0	CRC	2
NC_060925.1	110966219	110967627	0	1	1	1	CRC	3
NC_060925.1	110977936	110978321	0	1	1	0	CRC	2
NC_060925.1	111162226	111162651	1	1	1	1	CRC	4
NC_060925.1	111176999	111177613	0	1	1	0	CRC	2
NC_060925.1	111201868	111202728	1	1	1	0	CRC	3
NC_060925.1	111218950	111219489	1	1	1	1	CRC	4
NC_060925.1	111429781	111430201	0	1	1	0	CRC	2
NC_060925.1	111492570	111493043	1	1	1	1	CRC	4
NC_060925.1	111634485	111634800	0	1	1	1	CRC	3
NC_060925.1	111697087	111698494	1	1	1	1	CRC	4
NC_060925.1	111698919	111699279	1	1	1	1	CRC	4
NC_060925.1	111699574	111700179	1	0	1	1	CRC	3
NC_060925.1	111738667	111739662	1	1	1	1	CRC	4
NC_060925.1	111741645	111742934	1	1	1	1	CRC	4
[truncated: 279,077+ more rows]

## Sheet: Table S3
Table S3 Expressed genes identified in all four replicates
Chr	Start	End	Strand	Gene	Condition
NC_060925.1	1454897	1466310	+	GABRD	CRC
NC_060925.1	161686525	161686619	+	MIR556	CRC
NC_060925.1	234148377	234150830	-	LINC02961	CRC
NC_060927.1	164153752	164189635	+	LOC107986150	CRC
NC_060928.1	106897954	107031922	-	TACR3	CRC
NC_060928.1	188194421	188194518	-	MIR3945	CRC
NC_060929.1	79833514	79849250	-	LOC101929201	CRC
NC_060929.1	131317326	131390272	-	LOC107986449	CRC
NC_060930.1	31424599	31427376	+	LTA	CRC
NC_060931.1	26076993	26081461	+	LOC105375200	CRC
NC_060931.1	108976971	109033936	+	SLC26A4	CRC
NC_060932.1	75135123	75135177	+	MIR2052	CRC
NC_060934.1	1016077	1023009	-	IDI2	CRC
NC_060934.1	3437467	3506729	-	LINC02669	CRC
NC_060935.1	17644992	17743744	+	OTOG	CRC
NC_060935.1	128969657	128977797	-	TP53AIP1	CRC
NC_060936.1	52249832	52255457	-	KRT81	CRC
NC_060936.1	52771007	52778574	-	KRT4	CRC
NC_060938.1	96605339	96630713	-	LOC124903389	CRC
NC_060940.1	15844	18037	+	WASIR2	CRC
NC_060941.1	82794988	82797912	+	MILIP	CRC
NC_060943.1	7669929	7671334	+	RETN	CRC
NC_060946.1	50047434	50047507	-	MIR3667	CRC
NC_060947.1	45156474	45156583	-	MIR222	CRC
NC_060947.1	108503166	108503263	+	MIR652	CRC
NC_060925.1	111940	112877	-	OR4F16	NC
NC_060925.1	2561659	2569767	-	PRDM16-DT	NC
NC_060925.1	2663428	2669270	-	LOC105378606	NC
NC_060925.1	2713782	2717032	-	LOC105378605	NC
NC_060925.1	5761884	5765088	+	ICMT-DT	NC
NC_060925.1	9171229	9172209	-	LOC105376712	NC
NC_060925.1	10485794	10523301	-	C1orf127	NC
NC_060925.1	14908215	14912091	-	LOC105376767	NC
NC_060925.1	15463347	15475360	+	CLCNKA	NC
NC_060925.1	19333313	19335906	-	LOC105376818	NC
NC_060925.1	20377527	20379974	+	FAM43B	NC
NC_060925.1	26001532	26006394	-	C1orf232	NC
NC_060925.1	26199081	26211983	-	ZNF683	NC
NC_060925.1	40623565	40623656	+	MIR30E	NC
NC_060925.1	41296576	41335109	+	LOC105378678	NC
NC_060925.1	43915848	43946144	-	LOC124904169	NC
NC_060925.1	65919966	65928170	-	PDE4B-AS1	NC
NC_060925.1	66675282	66678818	-	INSL5	NC
NC_060925.1	69914457	69920750	-	LRRC7-AS1	NC
NC_060925.1	71672378	71715152	-	NEGR1-IT1	NC
NC_060925.1	74310757	74378470	-	LRRC53	NC
NC_060925.1	88306396	88309313	+	LOC105378839	NC
NC_060925.1	91105413	91252636	-	HFM1	NC
NC_060925.1	93993018	94010048	-	LOC105378858	NC
NC_060925.1	95473469	95631929	+	LOC101928219	NC
NC_060925.1	96330568	96372444	+	LOC105378866	NC
NC_060925.1	97345515	97356866	+	LOC124904225	NC
NC_060925.1	97835839	97897607	-	MIR137HG	NC
NC_060925.1	100386520	100390416	+	GPR88	NC
NC_060925.1	108102083	108112977	+	LINC02785	NC
NC_060925.1	110165448	110217172	+	SLC6A17	NC
NC_060925.1	115041260	115045748	+	TSHB	NC
NC_060925.1	115294199	115379238	+	NGF-AS1	NC
NC_060925.1	121404935	121472492	+	LINC02798	NC
NC_060925.1	142399701	142417237	+	LOC105371175	NC
NC_060925.1	143254248	143271769	+	LOC124905725	NC
NC_060925.1	143542598	143542759	+	LOC124904624	NC
NC_060925.1	143895371	143912911	-	LOC105371206	NC
NC_060925.1	146525940	146526011	-	TRH-GTG1-3	NC
NC_060925.1	148438216	148438289	-	TRN-GTT24-1	NC
NC_060925.1	148512501	148519483	-	LOC124905736	NC
NC_060925.1	149285414	149305945	+	LINC02988	NC
NC_060925.1	149386610	149386713	+	SNORD13C	NC
NC_060925.1	151277164	151282795	-	RPTN	NC
NC_060925.1	151485285	151496556	-	FLG2	NC
NC_060925.1	153539406	153543648	-	IL6R-AS1	NC
NC_060925.1	155976882	155995951	-	INSRR	NC
NC_060925.1	157063054	157086155	+	LOC105371458	NC
NC_060925.1	158913485	158917889	-	LOC101928264	NC
NC_060925.1	159037316	159040619	+	LOC124904435	NC
NC_060925.1	159288690	159324059	+	ATP1A4	NC
NC_060925.1	160359748	160361078	-	APOA2	NC
NC_060925.1	164550431	164559284	+	LMX1A-AS2	NC
NC_060925.1	169018213	169039720	+	LOC107985745	NC
NC_060925.1	173261916	173275453	-	SERPINC1	NC
NC_060925.1	174421562	174501817	+	TNN	NC
NC_060925.1	176706296	176721155	+	LINC01645	NC
NC_060925.1	178032519	178032603	+	MIR4424	NC
NC_060925.1	182072173	182073855	+	LINC01688	NC
NC_060925.1	185538779	185540420	-	LOC105371654	NC
NC_060925.1	192282937	192295451	-	RGS2-AS1	NC
NC_060925.1	195928763	195928831	-	MIR4735	NC
NC_060925.1	196463303	196740260	+	CRB1	NC
NC_060925.1	196534896	196549674	-	LOC124904477	NC
NC_060925.1	200296459	200369410	-	CACNA1S	NC
NC_060925.1	201493798	201493898	+	LOC124904839	NC
NC_060925.1	202430562	202441596	-	MYBPH	NC
NC_060925.1	203923815	203926901	+	LOC124904490	NC
NC_060925.1	205118236	205123294	+	LOC107985250	NC
NC_060925.1	207157118	207163843	+	LOC107985253	NC
NC_060925.1	209951020	209996035	+	LOC105372901	NC
NC_060925.1	212075115	212092629	-	SPATA45	NC
NC_060925.1	218316969	218409758	-	LYPLAL1-DT	NC
NC_060925.1	220214215	220222254	+	LOC105372930	NC
NC_060925.1	224636294	224656051	-	LINC02765	NC
NC_060925.1	225723401	225731337	-	LOC105373116	NC
NC_060925.1	232295684	232304851	+	LOC105373201	NC
NC_060925.1	233291129	233714625	+	SLC35F3	NC
NC_060925.1	233344156	233352235	+	LOC107985363	NC
NC_060925.1	233663327	233665322	+	LOC105373206	NC
NC_060925.1	236087386	236175684	+	ACTN2	NC
NC_060925.1	239965234	239983260	+	LOC124904600	NC
NC_060925.1	241063753	241214784	+	WDR64	NC
NC_060925.1	241495068	241942534	-	PLD5	NC
NC_060925.1	247002454	247077708	-	LOC102724446	NC
NC_060925.1	247142262	247147472	-	OR6F1	NC
NC_060925.1	247201009	247210363	+	OR9H1P	NC
NC_060925.1	247472888	247489460	+	OR2L3	NC
NC_060926.1	556648	560539	+	LOC105373352	NC
NC_060926.1	1254988	1265121	-	LOC124905965	NC
NC_060926.1	1796915	2341550	-	MYT1L	NC
NC_060926.1	3726147	3871300	+	DCDC2C	NC
NC_060926.1	5954658	6002183	+	SILC1	NC
NC_060926.1	5954658	6013096	+	LOC128966742	NC
NC_060926.1	7389538	7401563	+	LOC107985847	NC
NC_060926.1	10877396	10882430	-	LOC124905973	NC
NC_060926.1	10908272	10915122	+	LINC01954	NC
NC_060926.1	12035944	12607432	+	MIR3681HG	NC
NC_060926.1	12995858	13036085	-	LOC100506474	NC
NC_060926.1	13029865	13321461	+	LOC105373436	NC
NC_060926.1	20559615	20573493	-	LOC102724948	NC
NC_060926.1	25006842	25074129	+	DNAJC27-AS1	NC
NC_060926.1	27295330	27317459	-	SLC30A3	NC
NC_060926.1	28490017	28493443	-	LOC102723530	NC
NC_060926.1	29105151	29117982	-	PCARE	NC
NC_060926.1	29132222	29141187	-	LOC124905981	NC
NC_060926.1	29236229	29965553	-	ALK	NC
NC_060926.1	37833205	37882834	-	PIRAT1	NC
NC_060926.1	39910934	39913492	+	LOC112268436	NC
NC_060926.1	40641949	40652718	-	LOC105374475	NC
NC_060926.1	41883041	41899531	+	LINC01913	NC
NC_060926.1	41937083	41939207	-	LINC01914	NC
NC_060926.1	47532589	47534216	+	MSH2-OT1	NC
NC_060926.1	48958181	49150411	-	FSHR	NC
NC_060926.1	50810324	50816888	+	LOC124906006	NC
NC_060926.1	51028763	52404220	+	NRXN1-DT	NC
NC_060926.1	55821348	55874601	+	LOC112268416	NC
NC_060926.1	55942709	56174523	+	LOC105374690	NC
NC_060926.1	55960291	56044270	-	MIR217HG	NC
NC_060926.1	55985885	55985994	-	MIR216A	NC
NC_060926.1	56071601	56087329	-	LINC01813	NC
NC_060926.1	66432106	66442550	-	MEIS1-AS3	NC
NC_060926.1	66583104	66704530	+	LINC01798	NC
NC_060926.1	66705972	66712183	-	LINC01797	NC
NC_060926.1	66930989	66931969	-	LINC01628	NC
NC_060926.1	66976125	67024676	-	LOC105374785	NC
NC_060926.1	68655911	68670584	+	PROKR1	NC
NC_060926.1	73706968	73710320	+	LOC112268418	NC
NC_060926.1	85188322	85189166	+	TCF7L1-IT1	NC
NC_060926.1	85215558	85220075	+	LOC102724579	NC
NC_060926.1	89672643	89682006	-	LOC124906033	NC
NC_060926.1	90059377	90068740	+	LOC124906037	NC
NC_060926.1	90398886	90405689	+	LOC105374862	NC
NC_060926.1	95261845	95267703	-	FAM95A	NC
NC_060926.1	95509604	95533530	-	LOC124906046	NC
NC_060926.1	95532209	95560493	+	MAL	NC
NC_060926.1	98804385	98856818	+	CNGA3	NC
NC_060926.1	100116772	100124680	+	LOC124906051	NC
NC_060926.1	100150887	100160276	+	LOC105373504	NC
NC_060926.1	102630905	102640394	-	IL1R1-AS1	NC
NC_060926.1	103161513	103166853	-	LOC124905954	NC
NC_060926.1	105324425	105328385	-	LOC124908045	NC
NC_060926.1	106524934	106539858	+	ECRG4	NC
NC_060926.1	108448101	108475570	+	SLC5A7	NC
NC_060926.1	110548168	110559255	+	LOC124906059	NC
NC_060926.1	113953235	113967278	-	PGM5P4-AS1	NC
NC_060926.1	116124803	116186037	-	LOC105373572	NC
NC_060926.1	124462752	125358980	+	CNTNAP5	NC
NC_060926.1	130219332	130236536	-	LOC107985945	NC
NC_060926.1	132789012	132790628	+	FAM201B	NC
NC_060926.1	137211511	138123604	+	THSD7B	NC
NC_060926.1	141032417	141032476	-	MIR7157	NC
NC_060926.1	141906424	141914567	+	LOC105373649	NC
NC_060926.1	144967621	144968908	+	ZEB2-AS1	NC
NC_060926.1	144969877	145027419	+	LINC01412	NC
NC_060926.1	145454415	145712150	+	LOC100505498	NC
NC_060926.1	156853957	156854027	-	TRG-GCC2-2	NC
NC_060926.1	158452010	158592948	+	UPP2	NC
NC_060926.1	158627837	158913558	-	CCDC148	NC
NC_060926.1	166081361	166097971	-	LOC124906085	NC
NC_060926.1	166442174	166606734	-	SCN1A	NC
NC_060926.1	177119868	177138064	+	LINC01117	NC
NC_060926.1	177235468	177244702	-	LOC101929963	NC
NC_060926.1	180138967	180143615	+	LOC101927073	NC
NC_060926.1	181585466	181587617	+	LOC107985831	NC
NC_060926.1	189467002	189467071	+	MIR1245A	NC
NC_060926.1	189467003	189467071	-	MIR1245B	NC
NC_060926.1	210668601	210706298	-	ACADL	NC
NC_060926.1	211856201	213019445	-	ERBB4	NC
NC_060926.1	212906109	212911661	+	LOC124906116	NC
NC_060926.1	217513280	217524353	+	LOC105373874	NC
NC_060926.1	217542928	217549258	-	LOC105373873	NC
NC_060926.1	217765202	217826726	+	DIRC3-AS1	NC
NC_060926.1	218442231	218443805	+	LOC124905960	NC
NC_060926.1	219966472	220001831	-	ASIC4-AS1	NC
NC_060926.1	224861847	224885253	-	FAM124B	NC
NC_060926.1	225879790	226185592	+	NYAP2	NC
NC_060926.1	231847199	231847284	+	MIR4777	NC
NC_060926.1	232078903	232082360	+	LOC124906122	NC
NC_060926.1	235421675	235440860	+	LOC105373938	NC
NC_060926.1	238359903	238359981	+	LOC124900521	NC
NC_060926.1	238714855	238721419	-	LINC02610	NC
NC_060926.1	239335178	239338546	-	LOC100287387	NC
NC_060927.1	475373	482473	+	LOC105376922	NC
NC_060927.1	583904	837868	+	LINC01266	NC
NC_060927.1	2104313	2138119	-	CNTN4-AS2	NC
NC_060927.1	13618836	13619003	+	SNORA93	NC
NC_060927.1	25338829	25338894	+	LOC124906342	NC
NC_060927.1	37177714	37211216	+	LOC105377642	NC
NC_060927.1	52856845	52858224	+	ITIH4-AS1	NC
NC_060927.1	68769008	68969284	-	TAFA4	NC
NC_060927.1	73719769	73748548	-	LOC105377164	NC
NC_060927.1	85104051	85118033	+	LOC124906200	NC
NC_060927.1	85871825	85899857	-	CADM2-AS2	NC
NC_060927.1	100986200	100987765	+	OR5H2	NC
NC_060927.1	101094360	101095325	+	OR5K3	NC
NC_060927.1	101166890	101176614	+	OR5K1	NC
NC_060927.1	101422648	101440949	-	ST3GAL6-AS1	NC
NC_060927.1	103620417	103661533	+	LOC124906261	NC
NC_060927.1	109400225	109470629	-	LOC105374029	NC
NC_060927.1	109597030	109601729	-	LOC124906264	NC
NC_060927.1	109631812	109647769	-	LOC107986021	NC
NC_060927.1	110730563	110735649	-	LOC124906266	NC
NC_060927.1	110817327	110842935	+	LOC105374031	NC
NC_060927.1	118343657	118441697	+	GAP43	NC
NC_060927.1	119080259	119090321	+	LSAMP-AS1	NC
NC_060927.1	119272704	119288361	+	LINC00903	NC
NC_060927.1	119429675	119436932	+	TUSC7	NC
NC_060927.1	120398445	120410666	-	LINC02024	NC
NC_060927.1	120439682	120514142	+	LOC101926953	NC
NC_060927.1	122865334	122904602	+	LOC105374065	NC
NC_060927.1	124313284	124350193	+	FBXO40	NC
NC_060927.1	126409774	126412537	+	MYLK-AS2	NC
NC_060927.1	129010535	129023864	+	LOC107986124	NC
NC_060927.1	129259307	129291738	-	C3orf22	NC
NC_060927.1	136800345	136802720	-	LINC02000	NC
NC_060927.1	144406307	144408176	-	LOC124906293	NC
NC_060927.1	146312313	146341838	+	LOC124906294	NC
NC_060927.1	153677250	153724083	-	CLRN1	NC
NC_060927.1	155416862	155448182	+	LOC102724289	NC
NC_060927.1	158990190	159002523	-	KCNAB1-AS2	NC
NC_060927.1	159215809	159221592	-	KCNAB1-AS1	NC
NC_060927.1	161843121	162040655	+	IQCJ	NC
NC_060927.1	161843121	162671965	+	IQCJ-SCHIP1	NC
NC_060927.1	167233456	167471048	+	LOC105374191	NC
NC_060927.1	167434833	167443452	-	LOC107986151	NC
NC_060927.1	167497080	167614415	-	LINC01324	NC
NC_060927.1	173494615	173518284	-	LOC124906302	NC
NC_060927.1	173552246	173621958	+	LOC105374211	NC
NC_060927.1	176696362	176706658	-	NLGN1-AS1	NC
NC_060927.1	183669953	183672491	+	LOC105374240	NC
NC_060927.1	185785899	185791821	+	LOC105374246	NC
NC_060927.1	189673955	189683432	-	ADIPOQ-AS1	NC
NC_060928.1	300680	303135	-	LOC105374336	NC
NC_060928.1	4814037	4820442	+	LINC01396	NC
NC_060928.1	5494009	5497241	+	LINC01587	NC
NC_060928.1	7042404	7070942	+	LOC105374370	NC
NC_060928.1	21825250	21835092	-	KCNIP4-IT1	NC
NC_060928.1	26273149	26284053	-	LOC105374542	NC
NC_060928.1	28377080	28388621	-	LOC105374556	NC
NC_060928.1	41717855	41722498	-	PHOX2B	NC
NC_060928.1	44140713	44416533	-	KCTD8	NC
NC_060928.1	44260147	44283340	-	LOC107986275	NC
NC_060928.1	56861411	56865118	-	LOC105377654	NC
NC_060928.1	60143157	60155816	+	LOC124900708	NC
NC_060928.1	76747989	76765185	+	ALB	NC
NC_060928.1	82828341	82912097	+	LINC00989	NC
NC_060928.1	83032604	83080030	-	LOC105377302	NC
NC_060928.1	83163872	83199659	+	PCAT4	NC
NC_060928.1	83651649	84293773	+	CFAP299	NC
NC_060928.1	91322926	91333923	-	LOC124906434	NC
NC_060928.1	98716010	98737237	+	LOC124900736	NC
NC_060928.1	110844765	110892704	-	LOC105377358	NC
NC_060928.1	116001226	116019063	-	LOC124906438	NC
NC_060928.1	116415581	116415673	+	MIR1243	NC
NC_060928.1	118130762	118416573	-	NDST4	NC
NC_060928.1	122267252	122290061	-	LOC105377394	NC
NC_060928.1	124946975	124954692	-	LOC105377402	NC
NC_060928.1	127487114	127617891	+	LOC105377406	NC
NC_060928.1	130376775	130773506	-	LOC102724210	NC
NC_060928.1	136472535	136531845	+	PCDH10	NC
NC_060928.1	143708226	143747412	-	CLGN	NC
NC_060928.1	143879138	143888662	-	UCP1	NC
NC_060928.1	157958192	158067942	+	LOC124900169	NC
NC_060928.1	158072645	158084927	+	LRAT	NC
NC_060928.1	158505608	158548978	+	NPY2R	NC
NC_060928.1	158761320	158781459	+	LOC105377503	NC
NC_060928.1	158828679	158848991	+	LOC105377505	NC
NC_060928.1	159057215	159091211	-	LOC105377506	NC
NC_060928.1	160421647	160517588	+	GLRB	NC
NC_060928.1	160550597	160711660	+	GRIA2	NC
NC_060928.1	170090608	170592260	-	SPOCK3	NC
NC_060928.1	177037130	177038754	-	LOC107986203	NC
NC_060928.1	177434457	177560236	-	LINC02268	NC
NC_060928.1	178971366	179341143	-	GPM6A	NC
NC_060928.1	179128740	179150633	+	GPM6A-DT	NC
NC_060928.1	179240331	179302439	-	LOC107984113	NC
NC_060928.1	179552031	179616715	-	ASB5	NC
NC_060928.1	186357547	186380573	+	LOC112268472	NC
NC_060928.1	186617917	186618020	-	LOC124900896	NC
NC_060928.1	190651407	190853199	-	LOC339975	NC
NC_060929.1	1108484	1132085	+	SLC6A19	NC
NC_060929.1	10400549	10404021	+	LOC124900940	NC
NC_060929.1	21720118	21783710	+	LOC105374685	NC
NC_060929.1	24399202	24430614	+	LOC105374689	NC
NC_060929.1	24591295	24750171	-	CDH10	NC
NC_060929.1	36283283	36315165	-	UGT3A2	NC
NC_060929.1	38673923	38676444	-	EGFLAM-AS1	NC
NC_060929.1	38709847	38711873	-	LOC105374732	NC
NC_060929.1	38824517	38828671	+	LOC105374735	NC
NC_060929.1	38942281	39095300	-	OSMR-DT	NC
NC_060929.1	41254444	41327790	-	MROH2B	NC
NC_060929.1	42413137	42430856	-	LINC02996	NC
NC_060929.1	44642294	44667555	+	FGF10-AS1	NC
NC_060929.1	44748714	44763851	-	LINC02224	NC
NC_060929.1	55519676	55565983	+	LOC105378969	NC
NC_060929.1	62456884	62550108	+	C5orf64	NC
NC_060929.1	64778009	64782580	-	HTR1A	NC
NC_060929.1	67168997	67262142	-	LOC105379003	NC
NC_060929.1	89147984	89148070	-	MIR9-2	NC
NC_060929.1	114960305	115286265	-	LOC101927078	NC
NC_060929.1	116317131	116330485	-	CDO1	NC
NC_060929.1	116468986	116471016	+	LINCADL	NC
NC_060929.1	123602744	123606808	-	PRDM6-AS1	NC
NC_060929.1	126009206	126118150	+	LINC02240	NC
NC_060929.1	127749142	127981009	+	MEGF10	NC
NC_060929.1	129484343	129552406	+	SLC27A6	NC
NC_060929.1	129978195	129979325	-	ADAMTS19-AS1	NC
NC_060929.1	133176323	133180911	+	IL13	NC
NC_060929.1	139966734	139970452	-	LOC124906524	NC
NC_060929.1	140371883	140568402	-	NRG2	NC
NC_060929.1	141251549	141251636	+	VTRNA1-3	NC
NC_060929.1	142488508	142495738	-	LOC124901095	NC
NC_060929.1	147450274	147455574	-	PPP2R2B-IT1	NC
NC_060929.1	147454419	147459699	+	LOC105378214	NC
NC_060929.1	148773045	148778106	+	MARCOL	NC
NC_060929.1	148802821	148918372	-	FBXO38-DT	NC
NC_060929.1	148803308	148820769	+	SPINK13	NC
NC_060929.1	149917083	149919206	+	LOC101927046	NC
NC_060929.1	154022776	154347051	+	GRIA1	NC
NC_060929.1	159629277	159646279	+	LINC02202	NC
NC_060929.1	164830392	165596810	+	LINC03000	NC
NC_060929.1	169422231	169427805	+	LOC105377713	NC
NC_060929.1	169528660	169529873	+	LOC124901130	NC
NC_060929.1	169799175	169799268	-	MIR585	NC
NC_060929.1	170928328	170961675	+	KCNIP1-OT1	NC
NC_060929.1	173312327	173322453	+	LOC105377730	NC
NC_060929.1	174586043	174649463	+	NSG2	NC
NC_060929.1	179415991	179429322	-	LOC107986493	NC
NC_060929.1	180655720	180764663	-	RASGEF1C	NC
NC_060930.1	6038476	6038607	-	MIR7853	NC
NC_060930.1	11259809	11262803	-	LOC105374927	NC
NC_060930.1	19188842	19194080	-	LOC105374961	NC
NC_060930.1	23997883	24019208	+	NRSN1	NC
NC_060930.1	27045990	27046063	-	TRI-AAT5-2	NC
NC_060930.1	27099401	27099483	-	TRL-TAA4-1	NC
NC_060930.1	27204137	27204209	-	TRK-TTT6-1	NC
NC_060930.1	29361354	29362613	-	MAS1L	NC
NC_060930.1	29363173	29368887	-	LOC124901486	NC
NC_060930.1	30805643	30818888	+	MUCL3	NC
NC_060930.1	31241127	31243728	+	LOC124901300	NC
NC_060930.1	31940689	31947516	+	LOC124906563	NC
NC_060930.1	32145999	32224841	-	TSBP1	NC
NC_060930.1	32243433	32246614	+	HCG23	NC
NC_060930.1	36459331	36462662	+	LOC105375038	NC
NC_060930.1	36771401	36787902	+	PI16	NC
NC_060930.1	40172255	40183916	-	LINC00951	NC
NC_060930.1	44104587	44113575	+	TMEM151B	NC
NC_060930.1	50660443	50690369	+	TFAP2B	NC
NC_060930.1	53858907	54106381	+	MLIP	NC
NC_060930.1	57628499	57639049	-	LOC105375103	NC
NC_060930.1	57930089	57935548	+	LOC124906571	NC
NC_060930.1	69810230	69811891	-	ADGRB3-DT	NC
NC_060930.1	69813457	69813534	+	LOC127898563	NC
NC_060930.1	72404445	72415202	-	LOC124901338	NC
NC_060930.1	74871906	74874121	-	CD109-AS1	NC
NC_060930.1	76559972	76635683	+	LOC101928540	NC
NC_060930.1	76575646	76575853	-	LOC124901509	NC
NC_060930.1	84735749	84748917	+	PRSS35	NC
NC_060930.1	84776120	84932636	-	SNAP91	NC
NC_060930.1	85076512	85080798	+	RIPPLY2	NC
NC_060930.1	85906681	85926762	+	TBX18-AS1	NC
NC_060930.1	94658392	94858731	+	LOC105377899	NC
NC_060930.1	97186913	97387800	+	FUT9	NC
NC_060930.1	101091896	101168099	-	MCHR2	NC
NC_060930.1	106313449	106345694	+	BVES-AS1	NC
NC_060930.1	111422526	111426236	+	LOC105377937	NC
NC_060930.1	111513707	111531619	+	LOC102724586	NC
NC_060930.1	113419987	113490132	+	LAMA4-AS1	NC
NC_060930.1	113493205	113534708	+	RFPL4B	NC
NC_060930.1	120255241	120255337	-	MIR548B	NC
NC_060930.1	124404293	124824746	-	TRDN	NC
NC_060930.1	124707179	124758200	+	LOC105377982	NC
NC_060930.1	126534972	126544532	+	LOC107986640	NC
NC_060930.1	128073678	128191754	-	LOC124906573	NC
NC_060930.1	138918593	138927460	-	LINC02539	NC
NC_060930.1	143325015	143327448	+	GJE1	NC
NC_060930.1	148352193	148374261	+	LUADT1	NC
NC_060930.1	149959648	149960842	-	LOC124906576	NC
NC_060930.1	150154072	150164498	-	UST-AS1	NC
NC_060930.1	155212511	155448859	+	OPRM1	NC
NC_060930.1	161783172	162011762	-	LPA	NC
NC_060930.1	165450836	165451836	+	LOC105378106	NC
NC_060930.1	167034166	167042844	+	LOC105378115	NC
NC_060930.1	167682227	167685319	-	PRR18	NC
NC_060930.1	168951812	168956416	+	LOC105378130	NC
NC_060930.1	169566574	169567761	-	LOC105378137	NC
NC_060930.1	171379469	171391198	+	LOC105378150	NC
NC_060930.1	171778631	171806535	-	LOC124906547	NC
NC_060930.1	171841236	171870929	-	LOC105378157	NC
NC_060930.1	171986218	172104981	+	LOC101929692	NC
NC_060931.1	250381	256128	+	LINC03014	NC
NC_060931.1	1704770	1719088	+	LOC105375123	NC
NC_060931.1	3357803	3416685	-	SDK1-AS1	NC
NC_060931.1	4066605	4072958	+	LOC124901576	NC
NC_060931.1	4244351	4251605	-	LOC105375131	NC
NC_060931.1	4974940	4979232	-	PAPOLB	NC
NC_060931.1	5977469	6004117	+	OCM	NC
NC_060931.1	11714886	11722549	+	LOC105375151	NC
NC_060931.1	15821640	15830154	+	LINC02587	NC
NC_060931.1	15835345	15861309	+	LOC101927558	NC
NC_060931.1	20750588	20892996	+	ABCB5	NC
NC_060931.1	22785836	22801408	-	LOC401312	NC
NC_060931.1	26687514	26694570	+	LINC03095	NC
NC_060931.1	31825496	31846753	+	PPP1R17	NC
NC_060931.1	56580300	56583310	+	LOC124906680	NC
NC_060931.1	81775975	81802569	+	LOC124901685	NC
NC_060931.1	83592534	83605612	+	LOC124901688	NC
NC_060931.1	95547068	95582997	+	LOC107986821	NC
NC_060931.1	97800180	97823682	+	LOC107986825	NC
NC_060931.1	100079811	100103346	-	TMEM130	NC
NC_060931.1	103891240	103897331	-	LOC124901712	NC
NC_060931.1	117652224	117664513	+	LOC124900233	NC
NC_060931.1	118255523	118263487	+	LOC105375465	NC
NC_060931.1	133724932	133731637	+	LOC105375511	NC
NC_060931.1	133730464	133731724	-	LOC102724906	NC
NC_060931.1	135674840	135692418	+	LOC105375518	NC
NC_060931.1	135857321	135866648	-	LOC105375520	NC
NC_060931.1	138212866	138212993	+	MIR490	NC
NC_060931.1	138633875	138635164	+	LOC105375527	NC
NC_060931.1	143901121	143901570	+	TRBV10-3	NC
NC_060931.1	143949901	143950369	+	TRBV15	NC
NC_060931.1	144168304	144169005	-	TRBV30	NC
NC_060931.1	148851841	148853306	+	LOC105375556	NC
NC_060931.1	150580000	150583252	+	LOC101928733	NC
NC_060931.1	155029883	155040170	+	LOC107986722	NC
NC_060931.1	155230067	155235052	-	LOC101929998	NC
NC_060931.1	155412470	155417233	-	LOC105375582	NC
NC_060931.1	156412672	156429729	-	LOC105375587	NC
NC_060931.1	157327523	157333483	-	LOC105375603	NC
NC_060931.1	158654262	158688272	+	LOC101927914	NC
NC_060931.1	160234066	160252596	+	LINC00689	NC
NC_060932.1	1162539	1182145	+	LOC105379585	NC
NC_060932.1	1207272	1218586	+	LOC105379586	NC
NC_060932.1	1521484	1534334	-	LOC105377778	NC
NC_060932.1	1935384	1979970	+	LOC105377781	NC
NC_060932.1	1981629	1989632	+	LOC105377782	NC
NC_060932.1	2283639	2482124	-	LINC03021	NC
NC_060932.1	6563754	6590758	-	XKR5	NC
NC_060932.1	6732309	6734752	-	DEFA1	NC
NC_060932.1	6770536	6772968	-	DEFA3	NC
NC_060932.1	7256555	7262014	+	PRR23D1	NC
NC_060932.1	7283912	7286922	-	LOC128966594	NC
NC_060932.1	7322170	7325180	-	LOC124906721	NC
NC_060932.1	7687646	7690697	-	LOC105379246	NC
NC_060932.1	8406654	8408002	-	SLC35G5	NC
NC_060932.1	10741376	10755645	+	LOC105379227	NC
NC_060932.1	13601520	13624015	+	LOC101930149	NC
NC_060932.1	13729075	13744569	+	LOC124901890	NC
NC_060932.1	14350645	15504368	-	SGCZ	NC
NC_060932.1	19448690	19510404	-	LOC100128993	NC
NC_060932.1	22970864	22978036	-	LOC107986926	NC
NC_060932.1	24716154	24784481	+	ADAM7	NC
NC_060932.1	25188914	25194246	+	NEFM	NC
NC_060932.1	25226443	25232101	-	NEFL	NC
NC_060932.1	26152743	26153436	+	LOC124901914	NC
NC_060932.1	27131742	27135638	+	LOC124901917	NC
NC_060932.1	27512166	27535258	-	STMN4	NC
NC_060932.1	37239754	37258079	-	LOC105379376	NC
NC_060932.1	37602713	37607282	-	LOC100507403	NC
NC_060932.1	40807525	41176451	-	ZMAT4	NC
NC_060932.1	40905757	40920177	+	LOC107986938	NC
NC_060932.1	48927847	48936131	-	LOC112268027	NC
NC_060932.1	54804150	54832239	-	LOC105375841	NC
NC_060932.1	60017246	60027078	-	LOC105375860	NC
NC_060932.1	60023951	60044112	+	LOC105375859	NC
NC_060932.1	64194688	64210761	+	LINC01289	NC
NC_060932.1	68628752	68630320	-	LOC124901957	NC
NC_060932.1	73167039	73186844	+	LOC101926908	NC
NC_060932.1	74308342	74312424	+	LINC01617	NC
NC_060932.1	89596179	89721817	-	LOC105375629	NC
NC_060932.1	91931304	91984144	-	LOC105375635	NC
NC_060932.1	93793783	93808364	+	LOC101926956	NC
NC_060932.1	100080534	100092599	+	LOC107986872	NC
NC_060932.1	106657969	106661942	-	LOC124902002	NC
NC_060932.1	106662000	106665950	-	LOC124902001	NC
NC_060932.1	118066378	118072658	+	AARD	NC
NC_060932.1	139246275	139615726	-	FAM135B	NC
NC_060932.1	142461919	142465991	+	LINC01300	NC
NC_060932.1	143893543	143895925	-	LYPD2	NC
NC_060932.1	143907780	143913270	-	SLURP2	NC
NC_060932.1	143907780	143921325	-	LYNX1-SLURP2	NC
NC_060933.1	1049812	1050310	+	LINC01230	NC
NC_060933.1	4680274	4683156	-	CDC37L1-DT	NC
NC_060933.1	14803495	14805229	+	LOC105375979	NC
NC_060933.1	18670912	18707646	-	LOC102724102	NC
NC_060933.1	18809705	18813572	-	LOC124902127	NC
NC_060933.1	21318494	21319481	-	IFNA5	NC
NC_060933.1	21398432	21399575	-	IFNA2	NC
NC_060933.1	28633274	28670215	+	LOC105376003	NC
NC_060933.1	33695779	33706521	+	PTENP1-AS	NC
NC_060933.1	33723397	33729553	+	LOC124902143	NC
NC_060933.1	35919971	35926372	-	LOC124902149	NC
NC_060933.1	82581148	82719723	+	KLF9-DT	NC
NC_060933.1	99099933	99155710	+	GAS1RR	NC
NC_060933.1	100283388	100292558	-	SPATA31C2	NC
NC_060933.1	100682062	100688630	-	LOC105376134	NC
NC_060933.1	106344005	106344084	+	MIRLET7A1	NC
NC_060933.1	108191105	108193184	-	LINC00092	NC
NC_060933.1	108194633	108199345	-	LOC105376159	NC
NC_060933.1	108237184	108273263	+	LOC158435	NC
NC_060933.1	116773242	116774198	-	OR13C5	NC
NC_060933.1	117266388	117329515	+	LOC105376197	NC
NC_060933.1	121299358	121336331	-	FRRS1L	NC
NC_060933.1	125846407	125881359	+	LOC105376223	NC
NC_060933.1	126408154	126408249	+	MIR455	NC
NC_060933.1	133565883	133659397	+	LOC102723324	NC
NC_060933.1	134357378	134397571	+	MORN5	NC
NC_060933.1	134872454	134873428	+	OR1L3	NC
NC_060933.1	138819355	138906454	+	LMX1B	NC
NC_060933.1	140076830	140076910	-	MIR4672	NC
NC_060933.1	142345315	142348924	-	GPRACR	NC
NC_060933.1	145157346	145209367	+	GFI1B	NC
NC_060933.1	145791075	145825393	-	FAM163B	NC
NC_060933.1	145793435	145796336	+	LOC124902296	NC
NC_060933.1	147298030	147299391	+	LOC124906815	NC
NC_060933.1	148881592	148893402	-	HSPC324	NC
NC_060934.1	3915937	3939814	+	LINC02660	NC
NC_060934.1	4211048	4248084	-	LINC00702	NC
NC_060934.1	4245985	4259423	+	LOC105376369	NC
NC_060934.1	6121723	6141841	-	LOC101928080	NC
NC_060934.1	7542320	7549625	+	LOC105376391	NC
NC_060934.1	10945269	10962489	-	LINC00710	NC
NC_060934.1	21511792	21516394	-	MIR1915HG	NC
NC_060934.1	29437567	29441129	-	LOC105376474	NC
NC_060934.1	29852227	29860221	+	LOC105376476	NC
NC_060934.1	29873852	29874494	-	LOC107984172	NC
NC_060934.1	29892127	29893608	+	LOC107984173	NC
NC_060934.1	30227862	30237019	+	LOC105376477	NC
NC_060934.1	31632222	31635948	+	LOC124906892	NC
NC_060934.1	31636245	31650654	-	LOC105376484	NC
NC_060934.1	31724498	31738857	-	MACORIS	NC
NC_060934.1	44109016	44111398	+	LOC107984225	NC
NC_060934.1	44790131	44862075	+	LINC00841	NC
NC_060934.1	45174758	45232123	-	LOC124902544	NC
NC_060934.1	59179737	59183788	-	LOC112268068	NC
NC_060934.1	60176618	60186906	+	LOC102724778	NC
NC_060934.1	64509312	64513472	+	LOC101929846	NC
NC_060934.1	67789258	67964743	+	LRRTM3	NC
NC_060934.1	68271666	68271725	-	MIR7151	NC
NC_060934.1	79048078	79062170	+	LOC105378375	NC
NC_060934.1	79136415	79149280	+	LINC00595	NC
NC_060934.1	79336236	79338760	-	LOC107984246	NC
NC_060934.1	80806973	80851624	-	SFTPD	NC
NC_060934.1	82749017	83860555	+	NRG3	NC
NC_060934.1	90314133	90419429	-	SLC16A12	NC
NC_060934.1	94624904	94637612	-	LOC101927013	NC
NC_060934.1	94637831	94677073	+	LGI1	NC
NC_060934.1	94642985	94667521	-	LOC105378437	NC
NC_060934.1	100114482	100120325	+	LOC124906911	NC
NC_060934.1	100408313	100413141	-	LINC01475	NC
NC_060934.1	103321484	103321556	+	MIR146B	NC
NC_060934.1	103718461	103720297	+	CYP17A1-AS1	NC
NC_060934.1	105529365	106155464	+	SORCS3	NC
NC_060934.1	107535680	107563603	+	LOC105378473	NC
NC_060934.1	111031216	111035849	-	LOC105378479	NC
NC_060934.1	117088835	117088892	-	SNORD158	NC
NC_060934.1	118378722	118439451	-	EMX2OS	NC
NC_060934.1	119679727	119924985	-	LINC03036	NC
NC_060934.1	120273841	120273912	+	MIR4681	NC
NC_060934.1	121895559	121973699	-	LOC105378521	NC
NC_060934.1	124577324	124590314	-	LOC105378532	NC
NC_060934.1	124653594	124654687	+	LOC105378533	NC
NC_060934.1	134151109	134152958	-	LOC105378574	NC
NC_060934.1	134505424	134519736	-	SYCE1	NC
NC_060935.1	2401762	2403785	-	LOC124902612	NC
NC_060935.1	5292211	5293856	-	HBD	NC
NC_060935.1	5382724	5383662	-	OR51B2	NC
NC_060935.1	5508562	5515782	+	OR51I2	NC
NC_060935.1	6293180	6303456	+	CNGA4	NC
NC_060935.1	8139213	8148545	+	TUB-AS1	NC
NC_060935.1	19711194	19711329	-	LOC124900310	NC
NC_060935.1	19880445	19880524	-	MIR4694	NC
NC_060935.1	26329688	26803844	+	ANO3	NC
NC_060935.1	26469130	26472843	-	LOC105376598	NC
NC_060935.1	26699699	26712907	-	MUC15	NC
NC_060935.1	30143826	30151124	-	KCNA4	NC
NC_060935.1	31962375	31965111	+	PAUPAR	NC
NC_060935.1	36814119	36816692	+	LOC107984325	NC
NC_060935.1	38790950	38832191	+	LOC105376635	NC
NC_060935.1	58658251	58681452	-	GLYAT	NC
NC_060935.1	59664202	59665131	-	OR10V1	NC
NC_060935.1	60110523	60115682	-	LINC02705	NC
NC_060935.1	60160353	60160438	-	MIR6503	NC
NC_060935.1	61173879	61183226	+	LOC128966586	NC
NC_060935.1	61192603	61201963	+	LOC124906959	NC
NC_060935.1	63495347	63506035	+	LGALS12	NC
NC_060935.1	64636830	64641202	+	NRXN2-AS1	NC
NC_060935.1	66405041	66423054	+	NPAS4	NC
NC_060935.1	69022581	69028679	+	MRGPRF-AS1	NC
NC_060935.1	69442793	69446762	+	LINC02953	NC
NC_060935.1	69452695	69462121	-	LINC02952	NC
NC_060935.1	69498779	69510326	+	LINC01488	NC
NC_060935.1	72497170	72499739	+	LINC01537	NC
NC_060935.1	72511235	72514716	+	PDE2A-AS2	NC
NC_060935.1	75170381	75173311	+	TPBGL	NC
NC_060935.1	75743238	75744521	-	UVRAG-DT	NC
NC_060935.1	83574158	83661871	+	DLG2-AS2	NC
NC_060935.1	86953321	86978677	-	LOC105369422	NC
NC_060935.1	89831356	89840458	-	TRIM49D1	NC
NC_060935.1	89844011	89853008	+	TRIM49D2	NC
NC_060935.1	101138591	101168796	+	PGR-AS1	NC
NC_060935.1	101329328	101352715	+	LOC105369458	NC
NC_060935.1	101444431	101448773	-	LOC124902737	NC
NC_060935.1	105970655	105984283	-	LOC124902743	NC
NC_060935.1	107598213	107673917	+	ELMOD1	NC
NC_060935.1	110670199	110671951	+	LOC124902754	NC
NC_060935.1	119210937	119211011	-	SNORD150	NC
NC_060935.1	122175523	122175594	-	MIRLET7A2	NC
NC_060935.1	122181220	122181299	-	MIR100	NC
NC_060935.1	124331496	124342604	-	OR8D1	NC
NC_060935.1	124452615	124453544	-	OR8B4	NC
NC_060935.1	124571394	124572326	-	OR8B12	NC
NC_060935.1	124947886	124949313	+	HEPN1	NC
NC_060935.1	126153336	126170238	-	LOC105369591	NC
NC_060935.1	126165028	126167355	+	LOC124902783	NC
NC_060935.1	126685151	126714455	+	LOC101929427	NC
NC_060935.1	130879931	130897856	-	LINC02551	NC
NC_060935.1	131698049	131699476	-	NTM-AS1	NC
NC_060935.1	131911424	131948881	-	LOC107984413	NC
NC_060935.1	134314651	134366918	+	GLB1L3	NC
NC_060936.1	685716	724127	+	LOC101929432	NC
NC_060936.1	2012800	2031190	+	CACNA1C-IT1	NC
NC_060936.1	4916952	4925303	+	KCNA1	NC
NC_060936.1	5021469	5031985	+	LOC100507560	NC
NC_060936.1	8531140	8551401	-	LOC124902872	NC
NC_060936.1	9317523	9329460	-	LOC105369649	NC
NC_060936.1	9879239	9888052	-	CLEC1B	NC
NC_060936.1	10243743	10247937	-	LINC02598	NC
NC_060936.1	14879165	14884015	+	LINC01489	NC
NC_060936.1	14989654	14991912	-	RERG-IT1	NC
NC_060936.1	20573918	20631651	+	SLCO1C1	NC
NC_060936.1	21405263	21411916	+	SPX	NC
NC_060936.1	23504121	23509735	+	LOC105369697	NC
NC_060936.1	28585633	28667684	-	LOC105369711	NC
NC_060936.1	29432227	29434418	+	LOC124902909	NC
NC_060936.1	33245435	33311036	-	SYT10	NC
NC_060936.1	39496132	39501672	+	LOC124902918	NC
NC_060936.1	40175434	40177261	-	LINC01779	NC
NC_060936.1	41367897	41370720	-	LOC107984499	NC
NC_060936.1	41514336	41524969	-	LOC107984498	NC
NC_060936.1	48240351	48268762	-	LOC105369753	NC
NC_060936.1	48290314	48291613	+	H1-7	NC
NC_060936.1	49257338	49260877	+	PRPH	NC
NC_060936.1	52479176	52484995	-	KRT5	NC
NC_060936.1	53067863	53088913	+	SOAT2	NC
NC_060936.1	56829285	56829418	+	LOC124900330	NC
NC_060936.1	57586624	57590122	-	LOC101927583	NC
NC_060936.1	62582504	62582587	+	MIRLET7I	NC
NC_060936.1	65446265	65621862	-	MSRB3-AS1	NC
NC_060936.1	70042509	70064434	+	LOC124902959	NC
NC_060936.1	70159754	70180195	+	LINC02821	NC
NC_060936.1	80422862	80658975	+	PTPRQ	NC
NC_060936.1	81258168	81291398	+	PPFIA2-AS1	NC
NC_060936.1	81323057	81332220	+	LOC105369872	NC
NC_060936.1	84838955	84892203	-	SLC6A15	NC
NC_060936.1	84993703	85015667	-	TSPAN19	NC
NC_060936.1	85936518	86820003	-	MGAT4C	NC
NC_060936.1	87314253	87369586	-	LOC107984478	NC
NC_060936.1	91028004	91035533	-	KERA	NC
NC_060936.1	94815270	94815385	+	MIR492	NC
NC_060936.1	95318304	95386519	-	LOC105369917	NC
NC_060936.1	97436013	97538218	+	RMST	NC
NC_060936.1	99066391	99078042	+	LOC101928937	NC
NC_060936.1	99612431	99614791	+	GARIN6	NC
NC_060936.1	103628539	103631743	-	LOC105369946	NC
NC_060936.1	109252960	109284245	-	FOXN4	NC
NC_060936.1	111168408	111179542	+	LOC124903018	NC
NC_060936.1	115017840	115083476	+	LOC102723639-2	NC
NC_060936.1	115248378	115333418	-	LOC124903082	NC
NC_060936.1	126358785	126366488	+	LOC105379613	NC
NC_060936.1	131029966	131033314	-	ADGRD1-AS1	NC
NC_060937.1	20476566	20491169	-	LOC101928764	NC
NC_060937.1	22367302	22531974	+	SGCG	NC
NC_060937.1	24371351	24382125	-	AMER2	NC
NC_060937.1	27199102	27210083	-	URAD	NC
NC_060937.1	32230238	32233767	-	LOC124903151	NC
NC_060937.1	35076503	35121864	+	LOC105370163	NC
NC_060937.1	38665507	38665608	-	LOC124903266	NC
NC_060937.1	40736293	40783213	+	LOC105370174	NC
NC_060937.1	42667746	42678384	+	ENOX1-AS2	NC
NC_060937.1	43530980	43542482	+	LOC107984552	NC
NC_060937.1	65780369	65880116	+	LOC105370247	NC
NC_060937.1	75156131	75158865	-	LINC00561	NC
NC_060937.1	75927380	76029815	-	LOC105370265	NC
NC_060937.1	76039365	76045046	-	LOC107984587	NC
NC_060937.1	76550893	76553634	+	LOC107984564	NC
NC_060937.1	80248724	80274763	+	LINC00377	NC
NC_060937.1	90553641	90553711	+	MIR20A	NC
NC_060937.1	93022200	93062235	-	GPC6-AS2	NC
NC_060937.1	100268892	100632422	-	NALCN	NC
NC_060937.1	110343710	110345576	-	ARHGEF7-AS2	NC
NC_060937.1	110548405	110549155	-	LOC105370365	NC
NC_060937.1	111559629	111567928	+	LINC01043	NC
NC_060938.1	14822480	14822561	+	TRL-TAG2-1	NC
NC_060938.1	14830125	14830196	+	TRP-TGG1-1	NC
NC_060938.1	15185859	15187119	-	LOC124907435	NC
NC_060938.1	16303077	16303581	+	TRAV24	NC
NC_060938.1	16345913	16346454	+	TRAV27	NC
NC_060938.1	16666799	16667372	-	TRDV3	NC
NC_060938.1	16680756	16680821	+	TRAJ53	NC
NC_060938.1	16690603	16690659	+	TRAJ47	NC
NC_060938.1	16733302	16733362	+	TRAJ9	NC
NC_060938.1	17583003	17609277	-	MYH6	NC
NC_060938.1	18772405	18775137	-	CTSG	NC
NC_060938.1	19444792	19461154	+	LOC105370415	NC
NC_060938.1	21148830	21168909	+	LOC105370419	NC
NC_060938.1	23028136	23166300	+	LINC02327	NC
NC_060938.1	23397474	23406562	-	LOC124907390	NC
NC_060938.1	30867261	31362039	-	SLC25A21	NC
NC_060938.1	35774424	35796098	-	LOC124907392	NC
NC_060938.1	38580174	38673308	-	LINC02277	NC
NC_060938.1	38695562	38698696	-	FSCB	NC
NC_060938.1	41038514	41874449	-	MDGA2	NC
NC_060938.1	48081072	48125103	-	LOC107984676	NC
NC_060938.1	50516923	50633029	+	LINC02284	NC
NC_060938.1	52446828	52446900	-	TRK-CTT1-1	NC
NC_060938.1	54642261	54705881	-	C14orf39	NC
NC_060938.1	55887606	55902390	-	HIF1A-AS1	NC
NC_060938.1	56019035	56320045	+	SYT16	NC
NC_060938.1	57422352	57427938	-	LOC124907415	NC
NC_060938.1	60318617	60335816	+	LINC02290	NC
NC_060938.1	64019429	64023636	+	LOC100506358	NC
NC_060938.1	66722446	66722524	+	MIR7843	NC
NC_060938.1	73395231	73408304	-	LOC124903352	NC
NC_060938.1	75381003	75384062	+	LOC105370594	NC
NC_060938.1	79738692	79745304	-	FLRT2-AS1	NC
NC_060938.1	94342703	94342801	+	MIR342	NC
NC_060938.1	95174986	95175059	+	SNORD113-6	NC
NC_060938.1	95187286	95187361	+	SNORD114-2	NC
NC_060938.1	95191669	95191741	+	LOC124903418	NC
NC_060938.1	95192595	95192665	+	SNORD114-6	NC
NC_060938.1	95208102	95208172	+	SNORD114-15	NC
NC_060938.1	95210238	95210311	+	SNORD114-17	NC
NC_060938.1	95216436	95216506	+	SNORD114-20	NC
NC_060938.1	95218358	95218428	+	SNORD114-22	NC
NC_060938.1	95220208	95220278	+	SNORD114-24	NC
NC_060938.1	95224561	95224631	+	SNORD114-28	NC
NC_060938.1	95228647	95228720	+	SNORD114-31	NC
NC_060938.1	95229668	95229741	+	LOC124903422	NC
NC_060938.1	95258769	95258864	+	MIR411	NC
NC_060938.1	95259238	95259300	+	MIR299	NC
NC_060938.1	95260461	95260521	+	MIR380	NC
NC_060938.1	95262229	95262308	+	MIR329-1	NC
NC_060938.1	95267443	95267520	+	MIR543	NC
NC_060938.1	95275446	95275525	+	MIR376A2	NC
NC_060938.1	95275596	95275676	+	MIR654	NC
NC_060938.1	95275813	95275912	+	MIR376B	NC
NC_060938.1	95280534	95287179	+	MIR381HG	NC
NC_060938.1	95281297	95281371	+	MIR381	NC
NC_060938.1	95284934	95285030	+	MIR655	NC
NC_060938.1	95287830	95287909	+	MIR487A	NC
NC_060938.1	95290071	95290143	+	MIR134	NC
NC_060938.1	95290642	95290707	+	MIR668	NC
NC_060938.1	95290803	95290875	+	MIR485	NC
NC_060938.1	95291604	95291684	+	MIR323B	NC
NC_060938.1	95297436	95297504	+	MIR377	NC
NC_060938.1	95301299	95301378	+	MIR410	NC
NC_060938.1	95305318	95308344	+	MEG9	NC
NC_060938.1	97320461	97326278	+	LBHD2	NC
NC_060938.1	98833645	98847553	-	TMEM179	NC
NC_060938.1	99778054	99781666	+	TMEM121	NC
NC_060938.1	99783323	99785786	+	LOC105370697	NC
NC_060939.1	19966753	19974640	+	LOC124905517	NC
NC_060939.1	19978454	20029683	+	LOC124907500	NC
NC_060939.1	20429841	20450576	+	LOC283683	NC
NC_060939.1	22292281	22321898	+	PWRN1	NC
NC_060939.1	22810772	22810875	+	SNORD116-10	NC
NC_060939.1	22913502	22913583	+	SNORD115-4	NC
NC_060939.1	23642961	23793549	+	LINC02346	NC
NC_060939.1	30222837	30222969	-	LOC124900356	NC
NC_060939.1	32595427	32600746	-	ACTC1	NC
NC_060939.1	43006606	43006677	-	TRH-GTG1-7	NC
NC_060939.1	45996176	45999804	-	CTXN2-AS1	NC
NC_060939.1	47346782	47365996	+	LOC105370811	NC
NC_060939.1	51647087	52443374	+	UNC13C	NC
NC_060939.1	53392127	53393939	+	LOC124907516	NC
NC_060939.1	58484846	58490528	+	RORA-AS2	NC
NC_060939.1	62571651	62571779	-	MIR1272	NC
NC_060939.1	64806097	64886077	-	SMAD3-DT	NC
NC_060939.1	71954270	71957467	-	LOC124907525	NC
NC_060939.1	74207935	74213638	+	ISL2	NC
NC_060939.1	80511995	80557042	+	CPEB1-AS1	NC
NC_060939.1	88999724	89006840	-	LOC105370972	NC
NC_060939.1	90851708	90934450	+	LOC101927025	NC
NC_060939.1	91257985	91294869	+	LOC124900612	NC
NC_060939.1	93043435	93091253	-	LETR1	NC
NC_060939.1	96732626	96772141	-	PGPEP1L	NC
NC_060939.1	98159133	98303123	-	CERS3	NC
NC_060939.1	98471480	98587795	+	LOC105371024	NC
NC_060940.1	1119954	1125716	+	LOC107984906	NC
NC_060940.1	10065611	10071256	+	LOC105371076	NC
NC_060940.1	14046566	14053308	-	LINC02185	NC
NC_060940.1	14341202	14341284	+	MIR193B	NC
NC_060940.1	31822848	31830569	-	ZNF843	NC
NC_060940.1	32640716	32643358	+	TP53TG3D	NC
NC_060940.1	33087984	33090621	-	TP53TG3	NC
NC_060940.1	55263809	55267580	+	LINC02179	NC
NC_060940.1	56090447	56090506	+	MIR6771	NC
NC_060940.1	60649743	60691887	-	LOC105371275	NC
NC_060940.1	61454123	61504416	+	SLC6A2	NC
NC_060940.1	61888031	61986139	-	GNAO1-DT	NC
NC_060940.1	61904044	61931779	+	LOC102725116	NC
NC_060940.1	62040569	62040672	+	MIR3935	NC
NC_060940.1	63095923	63096005	+	TRL-CAG2-1	NC
NC_060940.1	63677581	63766382	-	CNGB1	NC
NC_060940.1	67428496	67824205	-	CDH8	NC
NC_060940.1	67706376	67728891	+	CDH8-AS1	NC
NC_060940.1	72264009	72270671	-	BEAN1-AS1	NC
NC_060940.1	75967299	75984498	-	LOC400541	NC
NC_060940.1	78910078	78911503	+	HCCAT5	NC
NC_060940.1	79204755	79239343	+	LOHAN2	NC
NC_060940.1	79463406	79466352	-	LOC124903717	NC
NC_060940.1	82826719	82829111	+	LOC105376774	NC
NC_060940.1	86602399	86612488	+	DYNLRB2	NC
NC_060940.1	89862971	89869706	-	CDH13-AS2	NC
NC_060940.1	90031233	90068832	+	NECAB2	NC
NC_060940.1	95239246	95243609	+	LINC00304	NC
NC_060941.1	5437804	5448370	+	LOC105371507	NC
NC_060941.1	6241932	6274539	-	LOC105371509	NC
NC_060941.1	6918511	6918622	-	MIR497	NC
NC_060941.1	7993509	7993600	+	MIR4314	NC
NC_060941.1	8001351	8024291	-	ALOXE3	NC
NC_060941.1	8804346	8806174	+	LOC124903920	NC
NC_060941.1	10783180	10788888	+	LOC124903926	NC
NC_060941.1	19292553	19292621	-	MIR1180	NC
NC_060941.1	20004009	20005873	+	LOC100131943	NC
NC_060941.1	21024412	21039464	+	LINC01563	NC
NC_060941.1	32040084	32040159	-	MIR4733	NC
NC_060941.1	33203804	33211221	-	LOC105371731	NC
NC_060941.1	34881693	34933807	-	LOC107985038	NC
NC_060941.1	34966250	35017372	-	LOC107987247	NC
NC_060941.1	36501124	36503468	+	LOC107985033	NC
NC_060941.1	36816935	36833768	+	LOC105371745	NC
NC_060941.1	40020604	40030038	-	ARL5C	NC
NC_060941.1	40074418	40089823	-	STAC2	NC
NC_060941.1	40528914	40530119	+	TCAP	NC
NC_060941.1	41562356	41568083	-	KRT24	NC
NC_060941.1	42405182	42410079	-	LINC00974	NC
NC_060941.1	42692241	42704935	+	KLHL10	NC
NC_060941.1	44699730	44716193	+	CD300LG	NC
NC_060941.1	45226172	45243631	-	ITGA2B	NC
NC_060941.1	46781506	46799233	-	LOC105371800	NC
NC_060941.1	46860878	46861322	+	STH	NC
NC_060941.1	48165810	48186280	-	EFCAB13-DT	NC
NC_060941.1	51024904	51033765	-	LOC105371818	NC
NC_060941.1	51033073	51042985	+	SGCA	NC
NC_060941.1	51701726	51709488	+	WFIKKN2	NC
NC_060941.1	56595735	56608191	-	TMEM100	NC
NC_060941.1	63571227	63678377	-	MARCHF10	NC
NC_060941.1	64831431	64837349	+	LOC105371858	NC
NC_060941.1	67710939	67770522	+	CACNG5	NC
NC_060941.1	69976115	69976229	+	MIR4524B	NC
NC_060941.1	75620493	75629217	-	LOC124904057	NC
NC_060941.1	75814736	75825698	+	OTOP2	NC
NC_060941.1	77349434	77366693	+	AANAT	NC
NC_060941.1	80079605	80080791	+	LOC124904069	NC
NC_060941.1	80604981	80605054	-	MIR4739	NC
NC_060941.1	80628701	80640020	+	ENPP7	NC
NC_060942.1	4122673	4173870	+	DLGAP1-AS4	NC
NC_060942.1	9567582	9584256	+	LOC105371980	NC
NC_060942.1	12256607	12344651	+	ANKRD62	NC
NC_060942.1	12418020	12420463	+	LOC105371996	NC
NC_060942.1	27100538	27379358	-	CHST9	NC
NC_060942.1	30507315	30539973	+	LOC105372046	NC
NC_060942.1	36125594	36125648	-	MIR3929	NC
NC_060942.1	42378345	42883242	+	LINC00907	NC
NC_060942.1	44868082	44870870	-	SETBP1-DT	NC
NC_060942.1	57553442	57569818	+	ST8SIA3	NC
NC_060942.1	59420451	59432025	+	GRP	NC
NC_060942.1	59581711	59604789	-	LOC107985156	NC
NC_060942.1	61951878	61958397	+	LINC01544	NC
NC_060942.1	67985561	68000885	+	LOC105372172	NC
NC_060942.1	68969745	69000676	-	LOC124908033	NC
NC_060942.1	70467839	70481469	-	LOC107985158	NC
NC_060942.1	74662448	74692347	-	DIPK1C	NC
NC_060942.1	75397116	75397688	+	LOC105376874	NC
NC_060942.1	76420419	76436520	-	LOC105372206	NC
NC_060943.1	806810	812352	+	ELANE	NC
NC_060943.1	3859875	3907372	+	ATCAY	NC
NC_060943.1	7689661	7703156	-	FCER2	NC
NC_060943.1	7704105	7708259	-	LOC105372262	NC
NC_060943.1	11578845	11608554	-	ELAVL3	NC
NC_060943.1	12911620	12911684	+	MIR5684	NC
NC_060943.1	13094079	13099264	+	DAND5	NC
NC_060943.1	15633518	15677350	+	CYP4F22	NC
NC_060943.1	17227145	17227275	+	SNORA118	NC
NC_060943.1	18747943	18756107	+	TMEM59L	NC
NC_060943.1	21724822	21766466	+	LOC105372323	NC
NC_060943.1	22016414	22044620	+	LOC124908077	NC
NC_060943.1	22594707	22671103	-	LOC105376917	NC
NC_060943.1	22659615	22666567	-	LOC101929124	NC
NC_060943.1	22890806	22926177	-	ZNF99	NC
NC_060943.1	23115336	23143629	-	ZNF728	NC
NC_060943.1	33870100	33940018	+	TSHZ3-AS1	NC
NC_060943.1	37687602	37698927	+	FXYD7	NC
NC_060943.1	39956020	39964036	-	LOC124908082	NC
NC_060943.1	45216514	45227840	+	LOC101930071	NC
NC_060943.1	46013303	46026253	-	PSG4	NC
NC_060943.1	49252049	49256287	-	PNMA8C	NC
NC_060943.1	51875830	51893605	-	TULP2	NC
NC_060943.1	52426980	52439104	-	SLC17A7	NC
NC_060943.1	52792004	52792072	+	MIR6799	NC
NC_060943.1	57119327	57142392	-	VSTM1	NC
NC_060943.1	57666505	57683802	+	LILRA2	NC
NC_060943.1	58265259	58274351	-	SYT5	NC
NC_060943.1	59488080	59493577	+	ZNF582-DT	NC
NC_060943.1	59580427	59582995	-	LOC105372471	NC
NC_060943.1	59766053	59804987	+	LOC105372473	NC
NC_060943.1	59860418	59894730	+	ZIM2-AS1	NC
NC_060943.1	59869633	59935794	-	ZIM2	NC
NC_060944.1	647994	654046	-	TCF15	NC
NC_060944.1	2700759	2723080	-	LOC105372507	NC
NC_060944.1	2846368	2850756	+	TMEM239	NC
NC_060944.1	3099653	3103178	-	LOC101929098	NC
NC_060944.1	4816968	4818596	-	LOC105372511	NC
NC_060944.1	11070169	11073008	+	LINC02871	NC
NC_060944.1	17283214	17377572	-	LOC105372546	NC
NC_060944.1	20308829	20322118	-	CFAP61-AS1	NC
NC_060944.1	24881850	24886721	-	LOC107985402	NC
NC_060944.1	25127147	25146758	-	VSX1	NC
NC_060944.1	30008881	30027708	+	LOC102723636	NC
NC_060944.1	33199537	33209122	+	REM1	NC
NC_060944.1	35388858	35390439	+	C20orf144	NC
NC_060944.1	37154208	37175640	-	GDF5	NC
NC_060944.1	46487544	46546418	-	RIMS4	NC
NC_060944.1	51337616	51341524	+	LOC101927486	NC
NC_060944.1	55171419	55173476	-	LOC105372670	NC
NC_060944.1	59212484	59217469	-	LOC124904939	NC
NC_060944.1	61840217	61857242	+	LINC02910	NC
NC_060944.1	62334637	62343075	+	LOC124904945	NC
NC_060944.1	62536041	62561401	+	LOC105372699	NC
NC_060944.1	64341587	64350086	-	CRMA	NC
NC_060944.1	64348970	64369291	+	MIR1-1HG	NC
NC_060945.1	12451516	12553663	-	LIPI	NC
NC_060945.1	14894509	14894589	+	MIR99A	NC
NC_060945.1	15809887	15809957	-	TRG-GCC1-5	NC
NC_060945.1	24816384	24829823	+	LOC107985474	NC
NC_060945.1	25562942	25596397	+	LOC105372759	NC
NC_060945.1	25783938	25808548	-	LOC124908134	NC
NC_060945.1	25998507	26034887	+	LINC01673	NC
NC_060945.1	26902245	26903282	+	LINC00161	NC
NC_060945.1	32735082	32757412	-	LOC105372791	NC
NC_060945.1	32797050	32806483	-	SMIM34	NC
NC_060945.1	38398213	39235595	-	DSCAM	NC
NC_060945.1	42811439	42815737	-	LRRC3-DT	NC
NC_060945.1	44231473	44232929	+	LOC124905044	NC
NC_060945.1	44469977	44475726	-	COL6A2-DT	NC
NC_060946.1	18231371	18237897	-	LOC105372850	NC
NC_060946.1	18700802	18709398	+	LINC01634	NC
NC_060946.1	20133557	20160463	+	TBX1	NC
NC_060946.1	22046244	22050813	+	CCDC116	NC
NC_060946.1	23949814	23961142	-	LINC02557	NC
NC_060946.1	26814707	26823382	-	LOC124905096	NC
NC_060946.1	38450411	38450470	+	MIR4534	NC
NC_060946.1	39034755	39035613	+	LOC105373031	NC
NC_060946.1	41847910	41849224	+	LOC100996598	NC
NC_060946.1	44796862	44798850	+	LOC101927499	NC
NC_060946.1	45364687	45493893	-	PHF21B	NC
NC_060946.1	46120718	46141385	+	LOC105373069	NC
NC_060946.1	49548357	49556823	-	NHIP	NC
NC_060947.1	1416353	1441907	+	ASMT	NC
NC_060947.1	11404988	12305982	+	FRMPD4	NC
NC_060947.1	11954251	11958029	-	FRMPD4-AS1	NC
NC_060947.1	14928484	14967347	-	VEGFD	NC
NC_060947.1	22583485	22587114	+	DDX53	NC
NC_060947.1	32181689	32181785	-	MIR3915	NC
NC_060947.1	32239465	32239550	-	MIR548F5	NC
NC_060947.1	32445914	32446012	-	LOC124905283	NC
NC_060947.1	50678233	50680128	+	EZHIP	NC
NC_060947.1	51981730	51992075	-	SSX2	NC
NC_060947.1	73166463	73359096	-	NEXMIF	NC
NC_060947.1	81941865	81945703	+	POU3F4	NC
NC_060947.1	89886956	89890701	+	PABPC5	NC
NC_060947.1	92968549	93045643	-	LOC107985704	NC
NC_060947.1	93296383	93368835	+	LOC107985710	NC
NC_060947.1	100570265	100572298	+	TCEAL2	NC
NC_060947.1	100583085	100587065	-	TCEAL6	NC
NC_060947.1	101720668	101723727	-	TCEAL5	NC
NC_060947.1	102424807	102428449	+	LOC107987334	NC
NC_060947.1	102492534	102496176	-	LOC107985662	NC
NC_060947.1	102997341	104199639	+	IL1RAPL2	NC
NC_060947.1	103972834	103983086	-	LOC107985680	NC
NC_060947.1	107157529	107174147	-	IRS4	NC
NC_060947.1	108071490	108072962	-	KCNE5	NC
NC_060947.1	109959866	109970620	+	SERTM2	NC
NC_060947.1	111081595	111130884	-	LHFPL1	NC
NC_060947.1	132495188	132495258	-	MIR18B	NC
NC_060947.1	134609302	134725270	+	ADGRG4	NC
NC_060947.1	138403603	138404836	+	HAPSTR2	NC
NC_060947.1	144074860	144086894	+	SLITRK2	NC
NC_060947.1	148144461	148162704	-	MAGEA8-AS1	NC
NC_060947.1	151340002	151341966	+	PNMA6A	NC
NC_060947.1	151483624	151488220	-	MAGEA1	NC
NC_060948.1	1478823	1502882	+	ASMT-2	NC
NC_060948.1	2463695	2464522	-	SRY	NC
NC_060948.1	18460683	18469943	-	LOC105377217	NC
NC_060948.1	19249114	19258354	+	LOC105377220	NC
NC_060948.1	19390488	19424353	+	LOC124905304	NC
NC_060948.1	19710564	19742832	-	LOC124905305	NC

## Sheet: Table S4
Table S4 Differentially expressed genes in CRC tissues
Gene	BaseMean	Log2FoldChange	P-value	Padj	Group
GRB7	360.859	1.11411	9.81E-06	0.000158246	up
PDP1	704.01	1.04452	2.12E-05	0.000318502	up
SULF2	1567.04	1.01641	2.35E-05	0.000348327	up
MMP11	146.488	2.11161	5.65E-05	0.000759579	up
ICOS	46.7548	1.18654	5.96E-05	0.000797351	up
IGF2BP2-AS1	94.0009	1.2139	6.02E-05	0.0008041	up
LOC124904912	74.7748	1.18548	6.20E-05	0.000824604	up
NR6A1	436.032	1.00766	7.69E-05	0.000996142	up
HSPA6	216.971	1.24174	9.10E-05	0.00115403	up
E2F1	154.019	1.20241	9.69E-05	0.00122128	up
HM13	1121.08	1.03316	0.000103707	0.0012952	up
ARHGDIB	739.24	1.01913	0.000107361	0.00133392	up
CD99P1	95.5489	1.10785	0.000138765	0.00167239	up
PARD6B	460.889	1.0537	0.000145435	0.00174339	up
ATAD2	908.599	1.10456	0.000162622	0.00192745	up
PPM1H	648.209	1.26301	0.000190301	0.00221018	up
EME1	52.351	1.25184	0.000194345	0.00224799	up
LOC105375336	15.3744	2.04119	0.000196573	0.00227208	up
ADGRG1	760.153	1.16289	0.000207383	0.0023821	up
ANXA2P1	73.209	1.38836	0.000233779	0.00263128	up
SUSD1	656.991	1.01058	0.000251235	0.00280981	up
LAMP3	47.1885	1.18884	0.000261324	0.00290134	up
CTHRC1	74.1549	1.50129	0.000278095	0.00304872	up
ZNRF3	404.028	1.07883	0.00029477	0.00321374	up
LRRC15	35.0601	1.77254	0.000294862	0.00321374	up
SNORD14C	38.1738	1.27802	0.000322193	0.00346462	up
GLCE	1223.88	1.12809	0.000327154	0.00351074	up
LOC124906313	752.655	1.28705	0.000335237	0.0035852	up
LOC105370910	109.609	1.28699	0.000355699	0.00376548	up
LOC124904744	18.3363	1.50863	0.000367221	0.0038624	up
FNBP1L	1668.55	1.04009	0.000368097	0.00386798	up
LY75	99.5277	1.45939	0.000369078	0.00387309	up
DIO2	134.408	1.21116	0.000376178	0.00393049	up
LYPD6	372.897	1.12203	0.000377049	0.00393696	up
GMNN	408.432	1.03942	0.000412118	0.00424653	up
POFUT1	1249.72	1.10179	0.000425873	0.00436387	up
BUB1B	502.244	1.0826	0.000426471	0.00436715	up
FLVCR1	393.946	1.04781	0.000450824	0.00455384	up
H2BC14	140.768	1.36756	0.000457365	0.00460969	up
OLA1P1	52.851	1.0499	0.000464945	0.00466674	up
ZNF165	181.908	1.27238	0.000466474	0.00467881	up
SKP2	461.745	1.17909	0.000467514	0.00468485	up
LOC124904556	48.6182	1.37963	0.000474022	0.00473644	up
INE1	33.2813	1.19387	0.000481163	0.00478642	up
CLDN20	50.4713	1.28238	0.000504689	0.00498092	up
DIAPH3	594.063	1.17451	0.000511736	0.0050362	up
SNHG17	339.139	1.20531	0.000548808	0.00534656	up
PMEPA1	1269.6	1.37126	0.000566107	0.00548627	up
UBE2C	308.529	1.33889	0.000568054	0.00549891	up
TIGD2	177.986	1.23379	0.000574594	0.00555193	up
INHBA	409.31	1.54898	0.000575648	0.00555957	up
CLRN3	403.941	1.0238	0.000591199	0.00567388	up
ZDHHC20	1664.95	1.00665	0.000622979	0.0059083	up
SPTBN2	623.76	1.36967	0.0006511	0.00613231	up
CASK	2055.4	1.18339	0.000655801	0.00616918	up
COL11A1	351.204	2.36422	0.000659383	0.00619729	up
CERS6	1782.23	1.05643	0.000666326	0.00625299	up
LOC105373424	199.758	1.23882	0.000671965	0.00629289	up
SRPK1	3280.78	1.16281	0.00067472	0.00631492	up
LOC105371168	41.0254	1.2897	0.000679619	0.00635318	up
KIF20B	983.459	1.25663	0.000683408	0.00638098	up
GPR157	388.701	1.05477	0.000708577	0.00657004	up
PANK1	532.651	1.12379	0.000713991	0.00659998	up
PTK7	362.541	1.29368	0.000725794	0.00668905	up
DKC1	1228.55	1.09404	0.000741753	0.00680012	up
RPN2	3021.87	1.01397	0.000745313	0.00682877	up
PTBP3	3682.53	1.08897	0.000747073	0.0068389	up
EIF1AXP1	156.736	1.05869	0.000753539	0.00687999	up
LOC105374206	148.995	1.18438	0.000759399	0.00692543	up
SEL1L3	2135.32	1.0544	0.000772054	0.0070306	up
LOC105369844	46.476	1.68759	0.000784128	0.00711987	up
TMEM132A	156.226	1.35901	0.000824546	0.00743301	up
BRCC3	880.813	1.0104	0.000844701	0.00758633	up
RIPK4	226.552	1.23072	0.000850074	0.00762148	up
CCRL2	109.798	1.01629	0.000871708	0.00770738	up
ZNF215	263.645	1.16788	0.00087197	0.00770752	up
LAMC2	1254.3	1.32516	0.000882868	0.00778409	up
LOC124902660	330.086	1.09311	0.00090601	0.00794565	up
OR10A2	68.9485	1.56462	0.000908394	0.00796434	up
ATP6V1C2	104.435	1.04492	0.000924909	0.00808425	up
RAD51AP1	233.994	1.1113	0.000965341	0.00838154	up
LRATD2	683.033	1.31018	0.000970311	0.00841769	up
RCN1	2281.01	1.02007	0.000977758	0.00845654	up
SLC44A3	642.161	1.04515	0.000978992	0.00846254	up
AURKA	348.573	1.28606	0.000995584	0.00858466	up
MIR222HG	4364.12	1.0457	0.00100856	0.00868458	up
LOC105377675	44.7515	1.35546	0.00101141	0.00870192	up
GK	465.746	1.00635	0.00102605	0.00880138	up
LOC105369517	79.5652	1.4172	0.00104464	0.00893018	up
ZDHHC9	1546.84	1.13353	0.00109102	0.00925723	up
MCM10	322.307	1.02598	0.0010935	0.0092752	up
PIM2	358.376	1.0308	0.00110714	0.00937378	up
LOC124901409	18.3545	1.58147	0.00111758	0.0094468	up
LOC105378626	416.625	1.04881	0.00113012	0.00953742	up
POTED	16.2311	2.54651	0.00115581	0.00970711	up
LOC105378641	232.831	1.29553	0.00119542	0.00998357	up
LOC124904861	36.5252	1.24654	0.00120819	0.0100607	up
ORC6	143.26	1.21734	0.00120902	0.0100623	up
OTULINL	758.989	1.04584	0.00121235	0.0100873	up
LIPG	745.298	1.15688	0.00125439	0.0103802	up
CCDC113	165.292	1.04647	0.00126046	0.0104157	up
ERCC6L	197.476	1.36198	0.00126512	0.0104377	up
LOC107987223	123.111	1.07581	0.00126794	0.0104528	up
SLC6A6	1667.71	1.29496	0.00126914	0.0104571	up
SORL1-AS1	17.1863	1.59525	0.00129105	0.0106015	up
LINC02977	167.296	1.06667	0.00131141	0.0107341	up
TOX3	513.538	1.02799	0.00131504	0.0107534	up
ANXA3	752.808	1.13524	0.00132214	0.0108086	up
ITPA	495.432	1.09324	0.00133263	0.0108858	up
BISPR	43.3467	1.19839	0.00134668	0.0109777	up
RNF24	689.204	1.00889	0.00134831	0.0109881	up
ALG1	175.729	1.02782	0.00137461	0.0111618	up
HMGN1P37	14.3085	1.49372	0.0014107	0.0114193	up
BCL11B	320.675	1.07591	0.00141556	0.0114498	up
EIF4EBP1	146.823	1.32393	0.00141671	0.0114532	up
ARHGEF38	742.157	1.26273	0.00142805	0.011527	up
ATAD3C	56.9181	1.27358	0.0014393	0.0115999	up
DUSP18	878.532	1.09405	0.001457	0.0117169	up
EIF3C	226.074	1.01797	0.00145718	0.0117169	up
CARNMT1	573.825	1.06162	0.00147837	0.0118432	up
MPZL3	271.404	1.14122	0.00147993	0.0118451	up
LOC105375669	52.83	1.23363	0.0014844	0.0118718	up
TMEM182	38.8325	1.54774	0.00149506	0.0119144	up
CCDC34	165.368	1.05659	0.00149579	0.0119164	up
DRD2	13.4335	2.04984	0.00149624	0.0119164	up
HES2	213.305	1.17412	0.00149771	0.0119235	up
UGT8	628.495	1.16581	0.00152128	0.0120804	up
PLAGL2	1389.3	1.40207	0.00156287	0.0123512	up
GABRE	2270.11	1.07712	0.00158009	0.0124684	up
OR2AG1	78.7482	1.40707	0.00158068	0.0124685	up
LOC124904958	28.1965	1.03489	0.00159057	0.0125227	up
SLC39A10	702.567	1.0252	0.00160254	0.0126012	up
S100A9	148.452	1.02681	0.00160558	0.012618	up
SLX4IP	606.828	1.19886	0.00160606	0.012618	up
MCM8	1184.35	1.16252	0.00160698	0.0126202	up
ENPP5	98.3406	1.18719	0.00163121	0.0127721	up
NUP62CL	70.847	1.0256	0.00164697	0.0128665	up
FANCF	199.439	1.30869	0.00167588	0.0130389	up
LOC124908072	14.138	1.66825	0.00167962	0.0130442	up
C5orf34-AS1	211.939	1.29218	0.00170318	0.0131942	up
LOC105375647	157.396	1.02229	0.00171617	0.0132683	up
CKAP2	701.79	1.125	0.00172325	0.0133066	up
PRNCR1	166.331	1.5756	0.00173607	0.0133825	up
PLA2G7	46.4137	1.05163	0.00177106	0.0136208	up
POF1B	2519.18	1.3009	0.00178484	0.0137011	up
ANLN	845.099	1.36903	0.00178886	0.0137253	up
KRT80	150.369	1.41282	0.00179678	0.013767	up
KIFC1	480.341	1.02225	0.00182291	0.0139251	up
LOC107984763	50.4006	1.64622	0.00182474	0.0139323	up
LOC107985334	91.4708	1.19133	0.0018375	0.0139922	up
ZWINT	274.285	1.15692	0.00184011	0.0140053	up
ZNF697	390.406	1.0252	0.0018588	0.0141304	up
TRIM2	3906.75	1.0072	0.0018629	0.0141512	up
H2BC17	125.979	1.52826	0.00188181	0.0142645	up
ASAH2B	138.823	1.02169	0.00188886	0.0143034	up
PHF6	657.7	1.09373	0.00191044	0.0144285	up
MRPS31P5	251.517	1.07028	0.00193608	0.0145764	up
ZNF761	8.84851	2.20347	0.00194331	0.0146161	up
TRMT6	519.698	1.05994	0.00195692	0.0146909	up
MEX3A	179.253	1.33891	0.00196437	0.0147363	up
ZNF724	139.899	1.20469	0.0019942	0.0149208	up
CRLS1	728.29	1.07351	0.00199511	0.0149208	up
GIPC2	510.695	1.11689	0.00200328	0.0149744	up
FAM72D	25.5127	1.33027	0.0020097	0.0150047	up
LOC105378291	56.6949	1.4986	0.002013	0.0150113	up
FAAH2	1704.17	1.19158	0.00201906	0.0150493	up
SOWAHB	171.356	1.20375	0.00203756	0.0151763	up
PLBD1	776.7	1.17355	0.00204072	0.0151839	up
BLM	360.099	1.07216	0.00204282	0.0151839	up
SNORA71C	73.7596	1.39044	0.00206532	0.0153285	up
CENPF	2650.83	1.21216	0.00208201	0.0154341	up
IL17RB	423.256	1.17482	0.00208704	0.015464	up
SPAG1	572.75	1.00331	0.0020988	0.0155349	up
HSPH1	5059.24	1.22517	0.00214472	0.0158054	up
SLCO3A1	440.552	1.02013	0.00214541	0.0158068	up
CENPU	180.506	1.08459	0.00214896	0.0158292	up
CDC45	153.539	1.16331	0.00215925	0.0158864	up
SNORA71A	87.2343	1.11125	0.00219203	0.0160747	up
MOCS3	130.868	1.03634	0.00221179	0.0161893	up
LOC124903491	20.7384	1.46714	0.00221799	0.0162233	up
ANKEF1	406.232	1.47278	0.00222801	0.0162852	up
IGLV3-19	23.6197	2.78897	0.00223896	0.016331	up
CKAP2L	193.285	1.26841	0.00227164	0.016511	up
MAL2	821.874	1.205	0.00227198	0.016511	up
TCEAL9	411.816	1.03156	0.00229032	0.0166211	up
SLC17A9	352.593	1.21516	0.00229764	0.016662	up
LOC124903636	21.6002	1.34455	0.00231608	0.0167763	up
VAV3	2189.74	1.19328	0.00231975	0.016799	up
ABLIM2	569.561	1.23231	0.00235091	0.0169893	up
ELAPOR1	1472.05	1.04938	0.00236453	0.0170602	up
LOC107987280	39.7818	1.50449	0.00237471	0.017114	up
FOXM1	424.254	1.19729	0.00237766	0.0171234	up
TNFSF11	50.1477	1.61702	0.00238976	0.0171863	up
B3GNT3	717.271	1.02033	0.00243209	0.0173952	up
MYB	1918.27	1.16182	0.00246421	0.0175891	up
RUBCNL	2206.95	1.29883	0.00246993	0.0176219	up
LOC105369846	36.2727	2.23752	0.00247983	0.017669	up
JPH1	333.198	1.12469	0.00250695	0.017821	up
LOC124904884	197.559	1.36922	0.00255068	0.0180757	up
PRRG4	329.082	1.1008	0.00255085	0.0180757	up
HMGA2	171.289	1.29263	0.00255535	0.0180954	up
ZNRF3-AS1	66.3115	1.27193	0.00257851	0.0182388	up
PROM1	3120.4	1.37045	0.00258926	0.0183024	up
FHDC1	883.722	1.00553	0.0026047	0.0184073	up
PCNA	979.335	1.25918	0.00260678	0.0184138	up
LINC02487	32.5044	1.71984	0.00262729	0.0185294	up
LOC105373510	23.3472	1.19065	0.00263977	0.0185862	up
HNF4A-AS1	1369.96	1.47264	0.00265638	0.0186716	up
CENPI	484.133	1.09511	0.00267596	0.0187881	up
TOP2A	2247.59	1.30246	0.00268429	0.0188332	up
LOC105373911	13.1371	2.16249	0.00269171	0.0188658	up
C2	831.897	1.31241	0.00270079	0.01892	up
CCDC195	15.1721	1.7482	0.00270711	0.0189516	up
SLC7A8	423.927	1.07698	0.00274346	0.0191675	up
FCAMR	59.5911	1.37843	0.00275962	0.0192262	up
PROX1	1457.07	1.37544	0.00277202	0.0192904	up
PPP1R14C	262.768	1.18046	0.00277687	0.0193105	up
PANX2	4.96814	5.59394	0.00278687	0.0193672	up
LOC105372310	179.706	1.04318	0.00280285	0.0194566	up
LOC124901201	19.2039	1.26973	0.0028194	0.0195542	up
LOC124906942	138.665	1.07043	0.0028238	0.0195631	up
PBOV1	58.7791	1.26212	0.00284102	0.019665	up
LOC124902884	478.081	1.02762	0.00285206	0.0197153	up
HOOK1	828.262	1.06029	0.00285427	0.0197218	up
HELLS	1543.6	1.11783	0.00285996	0.0197438	up
WNT5A	393.256	1.25038	0.00286761	0.0197835	up
TPX2	1634.32	1.23626	0.00287857	0.0198372	up
BUD31P2	13.1703	2.22426	0.00290598	0.0199998	up
GPR160	698.139	1.45455	0.00291786	0.0200483	up
RAD51	119.864	1.00229	0.00293752	0.0201504	up
MSMO1	937.907	1.21496	0.00298085	0.0203985	up
ZBTB33	662.586	1.08795	0.00299533	0.0204797	up
LOC101926964	70.3358	1.46374	0.00300288	0.0205269	up
H2BC9	257.736	1.33029	0.00301463	0.0205847	up
RNFT2	166.717	1.62186	0.00305281	0.0208001	up
PABPC1L	582.923	1.29545	0.00306411	0.020859	up
LOC107985034	185.073	1.043	0.00312377	0.0211444	up
TMPRSS13	57.3455	1.57842	0.00312552	0.0211444	up
BUB1	420.336	1.30371	0.00313412	0.0211935	up
KIF4A	579.699	1.13587	0.00313719	0.0212045	up
LOC105369795	91.0266	1.38128	0.00316193	0.0213336	up
IGFBP2	394.122	1.11609	0.00318846	0.0214308	up
LINC02086	741.999	1.14476	0.00319506	0.0214613	up
MIR6773	9.18622	1.96837	0.00320082	0.021476	up
CXCL14	422.604	1.14057	0.00321709	0.0215447	up
SNX20	114.147	1.43706	0.00323029	0.0216146	up
GK-AS1	449.944	1.01088	0.00324574	0.0216855	up
LINC00654	428.929	1.20243	0.00327257	0.021829	up
CASC21	93.6245	1.67084	0.00328502	0.0218826	up
MMP13	36.3291	1.18801	0.00331233	0.0220318	up
AOAH-IT1	33.0622	1.19166	0.00331542	0.0220477	up
TTPA	134.313	1.36419	0.00334022	0.0221749	up
SAMD12	1423.2	1.11878	0.00334666	0.0222082	up
MILIP	4.34744	3.33869	0.00335698	0.0222626	up
C1GALT1C1	384.984	1.02631	0.00337598	0.022365	up
LOC124902389	569.788	1.24176	0.00337949	0.0223729	up
LOC107985088	198.122	1.09991	0.00338377	0.0223889	up
PA2G4P6	57.2197	1.05433	0.00341907	0.0225646	up
LOC100288637	203.497	1.11715	0.00345456	0.0227556	up
GALNT6	734.869	1.29796	0.00350037	0.0230139	up
IFI6	251.143	1.04459	0.00350605	0.0230367	up
LOC105375957	212.532	1.19389	0.00351101	0.0230645	up
CENPE	894.932	1.1511	0.00353069	0.0231598	up
LOC112268227	63.4335	1.18732	0.00353664	0.0231895	up
LOC124900691	724.594	1.09769	0.00355113	0.02325	up
SLC16A10	112.173	1.23389	0.00355982	0.0232799	up
LINC00543	21.5416	1.20507	0.00356157	0.0232799	up
LOC441179	22.1506	1.30978	0.00356238	0.0232799	up
KCNH8	310.63	1.03862	0.00357683	0.0233646	up
SQLE	1045.95	1.29539	0.00360157	0.0234675	up
CCR6	50.3905	1.1062	0.0036064	0.0234839	up
LOC124907944	21.2521	1.42358	0.00360663	0.0234839	up
PYCR3	51.4399	1.02774	0.00361212	0.0235118	up
ACE2	1042.36	1.52406	0.00361738	0.0235314	up
LRRIQ4	22.967	1.28588	0.00362262	0.0235361	up
LOC124903399	246.995	1.22403	0.00362354	0.0235369	up
PPP1R14B-AS1	19.7619	1.28888	0.00363699	0.0235993	up
LOC107986514	816.77	1.16426	0.00364612	0.0236447	up
MET	2073.65	1.04602	0.00366638	0.0237319	up
PDK1-AS1	290.872	1.19766	0.00366978	0.0237399	up
LOC124902117	65.5648	1.20119	0.00371284	0.0239682	up
EHF	8121.28	1.2743	0.00372997	0.024059	up
SLC5A1	806.743	1.42369	0.00375672	0.0241833	up
SNORD45C	53.3327	1.03484	0.00375719	0.0241833	up
LOC102724081	1354.5	1.13546	0.00378535	0.0242912	up
WASIR2	2.04812	4.33438	0.00378839	0.0243008	up
LOC105369403	38.8324	1.0871	0.00382457	0.024473	up
LOC105375112	289.994	1.16766	0.00384336	0.024564	up
GPR82	154.244	1.50048	0.00385235	0.0246024	up
PIGAP1	54.4057	1.31553	0.00385268	0.0246024	up
LOC107985939	130.029	1.29499	0.00388882	0.0247789	up
HJURP	288.269	1.06251	0.00388946	0.0247789	up
IFITM1	1277.37	1.02839	0.00389244	0.0247906	up
VAMP7	33.2923	2.38108	0.00390897	0.0248706	up
LOC105372641	18.0056	2.41247	0.00392896	0.0249775	up
TTK	293.864	1.4036	0.00393288	0.0249875	up
PRLR	1466.46	1.36031	0.00394983	0.0250745	up
CSNK1G2-AS1	14.4475	1.29622	0.00397935	0.0252179	up
IL20RA	230.413	1.37012	0.00399061	0.0252567	up
TBC1D3B	2.92211	4.063	0.00399883	0.0252933	up
CACNA1D	1542.57	1.1876	0.00405218	0.0255432	up
CXADR	1263.86	1.28476	0.00408826	0.0257292	up
ZDHHC13	483.331	1.02453	0.00409735	0.0257709	up
SCARNA9L	149.306	1.44542	0.00410012	0.0257831	up
TSPAN6	1075.1	1.48292	0.00412773	0.0259222	up
DPY19L2P2	186.195	1.38457	0.00412885	0.0259222	up
LINC01558	31.4473	1.10926	0.00413	0.0259242	up
DDAH1	1503.1	1.01277	0.00418326	0.0261698	up
SOX4	1848.8	1.29997	0.00419333	0.0262019	up
CDCA7	1267.14	1.33256	0.00421103	0.0262854	up
NICOL1	41.5997	1.28546	0.0042325	0.0263773	up
LINC01429	2.17501	4.39559	0.00426335	0.0265169	up
LINC03046	45.2479	1.42477	0.00426904	0.026547	up
RPS10P6	50.1553	1.01671	0.00428222	0.0265942	up
LOC128966769	172.23	1.40938	0.00430809	0.0267209	up
LRRC36	29.2136	1.30373	0.00431721	0.0267546	up
LOC124903316	227.443	1.41037	0.00432865	0.0267976	up
CCR5AS	33.1252	1.35674	0.0043452	0.0268539	up
DHCR7	272.327	1.13461	0.00434867	0.026861	up
LHFPL3	70.724	1.84449	0.00438759	0.0270587	up
LOC105376959	80.7366	1.54632	0.00438893	0.0270616	up
LOC107985440	8.15234	2.62553	0.0044292	0.027263	up
CYP4F3	493.062	1.26846	0.00446226	0.0274166	up
CDCA5	207.394	1.24165	0.00446698	0.0274349	up
LOC107987109	21.3349	1.55299	0.00447964	0.0275072	up
CLCN5	959.995	1.09056	0.00449807	0.0275934	up
LOC100292922	24.8418	1.76552	0.00454674	0.0278429	up
C2orf15	81.9011	1.19677	0.00455264	0.0278681	up
LINC00668	289.391	1.2419	0.00457094	0.0279637	up
LOC124904711	5.81162	2.71	0.00457468	0.0279757	up
CDCA3	147.576	1.17213	0.00458254	0.0280129	up
PPIAP29	68.6733	1.05166	0.00459764	0.0280559	up
IYD	653.722	1.56971	0.00464768	0.0283282	up
SLC9A7	439.394	1.20044	0.00466275	0.028393	up
MKI67	5489.23	1.11788	0.00467141	0.0284396	up
TRIP13	225.105	1.50604	0.00467386	0.028449	up
LOC105376292	25.6829	1.69496	0.00471063	0.0286449	up
NCR3LG1	1025.69	1.14829	0.00473562	0.02873	up
LOC124902607	14.25	1.50041	0.00475565	0.0288181	up
AXDND1	110.052	1.17079	0.00479501	0.0290061	up
LINC02967	170.616	1.33354	0.00479767	0.0290166	up
RPS6P25	31.7837	1.07462	0.00494131	0.0297572	up
CMTM8	151.432	1.28242	0.00497514	0.0299282	up
CASC8	108.206	1.55333	0.00499611	0.0300313	up
HMGCS1	3225.47	1.37279	0.00502324	0.0301654	up
RAB4A-AS1	90.2866	1.13591	0.00511548	0.0306254	up
DEPDC7	104.451	1.32984	0.00513341	0.0306987	up
TASP1	2398.96	1.31687	0.00518023	0.0309165	up
NEU1	562.939	1.07594	0.00518087	0.0309165	up
LOC105374254	74.0207	1.09457	0.00518408	0.0309298	up
LOC105377496	125.463	1.04038	0.0051891	0.0309479	up
ANAPC1P1	21.4215	1.38198	0.00519195	0.0309591	up
ERP27	100.768	1.62463	0.00522928	0.0311697	up
LINC03117	327.691	1.88634	0.00525481	0.0312922	up
LOC124900555	7.67638	1.91175	0.00529032	0.0314737	up
LOC105370135	14.0445	1.73076	0.00531659	0.0316	up
CDC6	305.699	1.20907	0.00531834	0.0316044	up
FBXL19-AS1	243.288	1.07466	0.00533428	0.0316811	up
MAB21L4	53.1848	1.01466	0.00535667	0.0317961	up
R3HDML-AS1	107.395	1.46565	0.00537962	0.0319142	up
C9orf50	54.4473	1.3314	0.00539704	0.0319932	up
RGMB-AS1	123.548	1.22911	0.00541514	0.0320702	up
LOC105378701	44.5341	1.69645	0.00543106	0.0321281	up
LOC105372652	7.38339	2.24316	0.0054974	0.032447	up
SYT13	623.107	1.52275	0.00551478	0.0325373	up
KLF5	2965	1.00296	0.00551697	0.0325441	up
ASCL2	121.096	1.55807	0.0056263	0.0330583	up
SSR4	682.622	1.04003	0.00565199	0.0331703	up
LOC124903874	31.8655	1.41667	0.00572522	0.0335076	up
DLEU1-AS1	75.2339	1.56064	0.00574236	0.0335828	up
LINC01232	34.3275	1.21597	0.00577089	0.0337182	up
RAD54B	312.22	1.03066	0.00578734	0.0337954	up
LOC124906395	57.6173	1.46099	0.00579286	0.033815	up
FTH1P1	16.7909	1.20801	0.00579873	0.0338367	up
MIR3142HG	196.134	1.43763	0.00587753	0.0339989	up
PRSS16	77.2323	1.33106	0.00593977	0.0342957	up
SOX9	1583.14	1.31729	0.00595289	0.0343588	up
LOC124901447	180.949	1.19536	0.00603843	0.0347362	up
ARID3A	711.046	1.19737	0.00608414	0.0349297	up
MIR3153	18.316	1.57022	0.00610064	0.0350116	up
MYOM3	386.978	1.43571	0.00612698	0.0351499	up
LOC105376781	21.8438	1.2815	0.00617304	0.0353882	up
SCAMP5	88.06	1.05588	0.00618375	0.0354431	up
AZGP1	571.073	1.60274	0.0061856	0.0354448	up
H4C11	52.2106	1.04678	0.00619347	0.0354612	up
TIMM8A	199.582	1.08366	0.00623087	0.035622	up
LOC124906111	472.378	1.31517	0.00623543	0.0356286	up
MSL3P1	47.8902	1.27143	0.00624036	0.0356372	up
RNF128	442.82	1.48167	0.00624978	0.0356716	up
ZNF185	375.893	1.38875	0.00627836	0.0357956	up
ACSM3	189.466	1.0353	0.00629315	0.0358668	up
GJB2	185.278	1.18498	0.0062972	0.0358761	up
LOC107984019	41.3784	1.56478	0.00630307	0.0358905	up
AHCY	1585.1	1.00631	0.00632246	0.0359749	up
NEBL	1521.22	1.40747	0.00633337	0.0359979	up
SCAND3	61.075	1.49435	0.00634749	0.036065	up
LOC124905180	357.024	1.03369	0.00639284	0.0362929	up
FGGY	2260.24	1.29162	0.00642074	0.0364086	up
MYBL2	532.619	1.29436	0.00646198	0.0365696	up
CPXM1	33.9405	1.15365	0.00646716	0.036588	up
AUNIP	67.5623	1.67396	0.00647023	0.0365965	up
TERC	564.868	1.25264	0.00650539	0.0367528	up
NUF2	167.345	1.05149	0.00654155	0.0368867	up
GDPD5	239.244	1.04651	0.00654778	0.0368953	up
BEST3	9.01701	2.47494	0.00658303	0.0370672	up
H3C3	133.732	1.43639	0.00659647	0.0371101	up
OIT3	53.0118	1.43093	0.00664112	0.0372819	up
PLAC4	1952.51	1.0685	0.00664436	0.0372908	up
SNORA21B	18.6	1.31661	0.00664535	0.0372908	up
LOC105378120	40.2395	1.0451	0.00665122	0.0373104	up
LOC124900171	270.999	1.30204	0.00665669	0.0373277	up
ZNF711	241.998	1.05672	0.00666302	0.0373566	up
ZNF503-AS1	31.4146	1.1331	0.00666799	0.037371	up
LOC105375440	147.494	1.10054	0.00668095	0.0374169	up
RNF157-AS1	28.2303	1.21745	0.00669674	0.0374852	up
ALG5	312.755	1.00796	0.00671321	0.0375506	up
TSPAN13	275.464	1.15341	0.00677719	0.0378409	up
TESMIN	158.745	1.18587	0.00679088	0.0378836	up
LOC105376526	169.65	1.0103	0.00683484	0.0380746	up
MIR200CHG	45.3048	1.00373	0.00683776	0.0380773	up
LOC105378604	173.725	1.13373	0.00685215	0.0381304	up
CTBP2P4	21.1618	1.88264	0.00686338	0.0381861	up
GNAS-AS1	93.4153	1.08339	0.00686535	0.0381902	up
KIF18A	208.556	1.15013	0.00687127	0.0382164	up
SLC12A2	10687.5	1.31945	0.00689336	0.0382849	up
LOC105376982	57.1786	1.08962	0.00689642	0.0382913	up
LOC102724822	66.0723	1.04615	0.00695778	0.038513	up
ARL11	109.423	1.3726	0.00697868	0.0385521	up
MCM4	1089.81	1.02128	0.00698719	0.0385521	up
XRCC2	312.251	1.2382	0.00701189	0.0386079	up
IGLC2	1191.21	1.55519	0.00704475	0.0387208	up
C4BPA	303.554	1.50071	0.00706878	0.0388324	up
ZNF367	169.162	1.37929	0.00708532	0.0388825	up
C12orf75	265.987	1.16757	0.00708535	0.0388825	up
RCC1	482.146	1.10872	0.00715044	0.0391369	up
LOC107987100	875.477	1.43436	0.007185	0.0392712	up
KIF11	755.406	1.09213	0.00718641	0.0392721	up
SPC24	127.413	1.19043	0.00719581	0.0393083	up
RNF39	41.7485	1.1273	0.00723615	0.0394682	up
GEMIN8P4	10.5184	1.55373	0.0073501	0.0399575	up
FERMT1	4395.76	1.46335	0.00736908	0.0400329	up
SHLD1	479.738	1.42285	0.0073766	0.0400668	up
LOC105376689	55.3294	1.08475	0.00739966	0.0401712	up
AMMECR1	356.151	1.07136	0.00741941	0.0402645	up
AGMAT	312.034	1.09982	0.00742985	0.0403142	up
LOC105378075	26.1773	1.03486	0.00744905	0.0403904	up
TDRD5	78.3769	1.31395	0.00748741	0.0405213	up
LOC124904216	27.392	1.00518	0.00749353	0.0405417	up
DNAH14	792.276	1.26518	0.00753023	0.0406968	up
LOC107985962	822.521	1.68718	0.00754888	0.0407554	up
IQANK1	275.003	1.31503	0.00757444	0.0408652	up
LOC105376156	70.7334	1.49734	0.00759905	0.0409698	up
KCNE3	813.602	1.0341	0.00763678	0.0411019	up
WTAPP1	84.2883	1.05183	0.0076495	0.0411356	up
NUSAP1	433.386	1.1199	0.00767946	0.0412755	up
LOC107985405	19.7286	1.47556	0.00779273	0.0417268	up
NOD2	123.267	1.10166	0.00780713	0.0417825	up
CAPN12	59.8926	1.52015	0.00781183	0.0417979	up
SNORA40	95.3899	1.09238	0.00782422	0.0418454	up
SLC39A8	1117.19	1.03114	0.00783404	0.0418795	up
ATP11A-AS1	71.8021	1.2444	0.00790077	0.042154	up
GMDS	5467.52	1.0756	0.00791477	0.0422072	up
LOC128125822	157.988	1.34174	0.00792274	0.0422281	up
SNORA65	24.8893	1.28649	0.00795088	0.0423493	up
GALNT3	922.539	1.06006	0.00798215	0.0424725	up
ZNF695	63.2953	1.06332	0.00800665	0.0425722	up
TMA16P2	24.6738	1.21073	0.0080083	0.0425722	up
LINC03064	9.12571	2.03868	0.00801304	0.042579	up
LINC01811	128.234	1.77666	0.00802965	0.0426435	up
GRPR	34.8961	1.33566	0.00803487	0.0426517	up
LOC101928279	14.2109	1.38489	0.00808796	0.0428737	up
IGHV3-23	339.149	1.39002	0.00811363	0.0429823	up
EXO1	151.834	1.19588	0.0081298	0.0430462	up
CYP2B6	397.543	1.53492	0.00813575	0.0430631	up
HENMT1	208.321	1.09636	0.00815598	0.0431411	up
LOC124906424	49.2687	1.00193	0.00818101	0.0431932	up
FOXQ1	280.851	1.44117	0.00823535	0.043407	up
MIR548I1	25.2612	1.33183	0.00825339	0.0434656	up
KRT8P4	47.0658	1.78419	0.00826834	0.043537	up
PLA2G12B	128.001	1.49468	0.00828949	0.0436302	up
LOC105375751	81.7375	1.11162	0.00833607	0.0438039	up
TNNI1	61.806	1.08116	0.00835491	0.0438588	up
LINC02257	9.43877	2.54852	0.00836143	0.0438767	up
PRECSIT	130.504	1.23314	0.00837427	0.0439093	up
KIF23	452.143	1.01711	0.00841885	0.0440555	up
LINC01348	192.518	1.04958	0.00843638	0.0441326	up
ADAM15	13.5308	1.25812	0.00850252	0.0443822	up
R3HDML	79.5903	1.40217	0.00851845	0.0444431	up
RN7SL57P	48.0104	1.22343	0.00854997	0.0445631	up
CASC19	55.4737	1.5623	0.0086217	0.0448127	up
CCDC88B	776.168	1.01759	0.00862216	0.0448127	up
CFTR-AS1	60.4953	1.48614	0.00866643	0.0449905	up
LOC124903214	87.3475	1.76478	0.00868507	0.0450499	up
SNORA41	24.543	1.36113	0.00869371	0.045081	up
KPNA2	811.989	1.00982	0.00870099	0.0451027	up
MIR559	52.0062	1.45262	0.00872207	0.0451943	up
ST6GAL1	1646.74	1.36217	0.0087441	0.0452812	up
OR2D2	10.1204	2.26894	0.00881541	0.0455742	up
NXT2	127.585	1.48034	0.00882257	0.0455896	up
FOXA2	237.961	1.00245	0.00882682	0.045604	up
SNORD14D	35.646	1.03953	0.00890585	0.0459593	up
LOC124902698	27.1032	1.00284	0.00896835	0.046183	up
CEP72	413.447	1.03297	0.00900388	0.046305	up
PRR11	507.806	1.48486	0.00902478	0.0463821	up
MELK	359.87	1.20869	0.00904526	0.0464644	up
SLC35A2	285.49	1.02116	0.0090702	0.0465544	up
ANKRD22	372.299	1.378	0.0090998	0.0466606	up
ONECUT2	156.038	1.32903	0.0091006	0.0466606	up
LOC124903917	44.5031	1.01664	0.00910131	0.0466606	up
RNF183	95.0551	1.07977	0.00912214	0.0467444	up
EPHB2	2309.76	1.28706	0.00913879	0.0467992	up
CYP2W1	33.5555	1.20282	0.00917568	0.0469497	up
LOC124902962	10.2544	2.00387	0.00918937	0.0469891	up
SCARB1	740.46	1.06443	0.00919632	0.0470092	up
KRT6A	33.4115	2.81021	0.00922537	0.0471116	up
SPATA13-AS1	55.4284	1.11777	0.0092465	0.0472041	up
LOC124905103	25.83	1.84412	0.00925262	0.0472277	up
SLC25A6	116.155	2.15963	0.00927207	0.0473039	up
OIP5	36.3973	1.37945	0.00934012	0.0475415	up
MCM2	341.496	1.12861	0.00936179	0.0476297	up
PCLAF	130.677	1.25817	0.00942324	0.0478569	up
ACTG1P20	41.1887	1.25434	0.00947133	0.0480467	up
FUT4	513.51	1.05009	0.00947974	0.0480738	up
DTL	255.497	1.05137	0.00953657	0.0482916	up
RPL23AP35	29.2902	1.03101	0.00955018	0.0483358	up
LOC105377936	12.5723	1.98341	0.00955147	0.0483358	up
KRT17	48.9307	1.19006	0.0095677	0.0484101	up
HCCS-DT	52.767	1.18843	0.00972655	0.0489924	up
CLCN4	156.068	1.13254	0.00976027	0.0491464	up
TSPEAR	76.7101	1.32703	0.00979042	0.0492586	up
LOC101928896	19.4286	1.13571	0.00980599	0.0493179	up
LRIT3	11.2437	1.60594	0.00983583	0.0494395	up
PITX2	108.721	1.37525	0.00985357	0.0495128	up
LINC02009	14.6393	1.52303	0.0098767	0.0496051	up
LOC124900748	14.5501	1.44841	0.00989646	0.0496747	up
H2BC7	414.599	1.22239	0.00993911	0.0498256	up
BNIP5	1199.75	1.15828	0.00996956	0.0499195	up
LOC107985467	434.705	1.01739	0.00997665	0.0499355	up
SYNM	15476	-6.8336	1.82E-94	5.71E-90	down
MYH11	55872.3	-6.57612	1.54E-72	2.41E-68	down
PLN	707.783	-6.86133	4.38E-60	4.58E-56	down
LOC105371009	530.331	-6.04876	1.75E-59	1.37E-55	down
ACTG2	11236	-6.82733	2.53E-59	1.59E-55	down
ATP1A2	644.455	-7.49949	8.98E-58	4.69E-54	down
SYNPO2	20394.9	-6.60873	1.55E-57	6.96E-54	down
FHL1	1708.47	-5.24166	3.36E-56	1.30E-52	down
PRELP	513.845	-5.69517	3.73E-56	1.30E-52	down
SCN7A	975.21	-7.3148	2.07E-54	6.48E-51	down
MYL9	8322.9	-5.22804	4.13E-54	1.18E-50	down
RNF150	813.533	-6.0172	8.54E-54	2.23E-50	down
PLIN4	1071.36	-6.39226	5.87E-53	1.42E-49	down
ZBTB16	510.94	-4.63138	7.63E-53	1.60E-49	down
AOC3	1131.97	-5.76519	7.64E-53	1.60E-49	down
MYLK	12269	-4.72001	1.75E-51	3.44E-48	down
HAND2-AS1	452.611	-8.08993	3.74E-51	6.90E-48	down
GNAO1	439.358	-5.50328	6.57E-51	1.14E-47	down
TACR2	619.489	-6.56636	3.69E-50	6.09E-47	down
CNN1	4003.42	-6.85252	2.41E-48	3.78E-45	down
FILIP1	760.33	-4.83918	8.36E-48	1.25E-44	down
CASQ2	452.059	-8.75134	9.20E-48	1.31E-44	down
FLNC	5191.19	-5.61967	1.09E-47	1.48E-44	down
HSPB8	491.966	-5.53984	1.45E-47	1.89E-44	down
RBPMS2	330.289	-5.90218	1.75E-47	2.20E-44	down
ADAMTSL3	528.442	-5.63841	3.71E-47	4.47E-44	down
TNS1	13993.9	-5.08796	4.07E-47	4.72E-44	down
MYOCD	863.734	-4.90615	5.18E-47	5.80E-44	down
CCBE1	293.521	-6.57529	8.09E-47	8.74E-44	down
SHISAL1	377.345	-5.64135	1.72E-45	1.80E-42	down
MSRB3	1643.9	-5.2836	2.02E-45	2.04E-42	down
DES	16642.3	-6.81076	2.66E-45	2.60E-42	down
ABCA9	420.089	-5.06245	3.11E-45	2.92E-42	down
BVES	244.823	-5.75638	3.17E-45	2.92E-42	down
CNR1	265.527	-5.54134	1.11E-44	9.95E-42	down
PDZRN4	371.726	-7.40198	3.48E-44	3.02E-41	down
LMOD1	4131.25	-5.83587	4.30E-44	3.64E-41	down
TNXB	1269.28	-5.64002	8.79E-44	7.13E-41	down
NIBAN1	2691.82	-4.36631	8.87E-44	7.13E-41	down
CAVIN2	437.356	-4.37996	1.57E-43	1.23E-40	down
DTNA	296.543	-4.95794	1.47E-42	1.12E-39	down
LIFR	690.899	-4.71422	2.94E-42	2.20E-39	down
MAB21L2	1305.85	-4.47561	3.10E-42	2.26E-39	down
SMYD1	175.079	-6.21459	4.92E-42	3.50E-39	down
VIP	201.27	-6.09497	8.07E-42	5.62E-39	down
KCNMB1	351.547	-5.34297	2.85E-41	1.94E-38	down
FOXP2	620.197	-4.82769	4.47E-41	2.98E-38	down
CPXM2	478.761	-4.92181	5.96E-41	3.89E-38	down
DDR2	3542.56	-4.54942	9.77E-41	6.25E-38	down
NPTX1	221.28	-7.68074	2.18E-40	1.37E-37	down
LOC105375634	208.569	-6.39507	4.32E-40	2.66E-37	down
CHRM2	303.314	-6.59713	7.17E-40	4.32E-37	down
PPP1R3C	245.685	-5.20406	8.97E-40	5.31E-37	down
PKHD1L1	449.208	-5.38235	1.28E-39	7.45E-37	down
CSRP1	5854.84	-3.96317	3.42E-39	1.95E-36	down
CLU	640.167	-3.98185	4.41E-39	2.46E-36	down
CTNNA3	205.418	-6.79211	4.48E-39	2.46E-36	down
CDH19	227.061	-8.04466	7.11E-39	3.84E-36	down
EML1	676.272	-4.34175	7.62E-39	4.05E-36	down
EPHA6	221.092	-6.63741	9.27E-39	4.84E-36	down
ABCA6	422.926	-4.3735	1.19E-38	6.13E-36	down
HSPB7	204.906	-5.24695	1.34E-38	6.79E-36	down
CD36	830.632	-5.01191	1.47E-38	7.30E-36	down
MAOB	241.162	-4.32763	2.75E-38	1.35E-35	down
CACNA2D1	550.2	-4.41914	5.13E-38	2.47E-35	down
FERMT2	1207.07	-4.24478	1.36E-37	6.44E-35	down
MIR100HG	466.314	-4.91037	1.87E-37	8.74E-35	down
FABP4	927.171	-6.90906	1.93E-37	8.88E-35	down
GUCY1A1	1170.62	-4.09847	2.39E-37	1.08E-34	down
SPARCL1	3207.24	-4.12551	3.10E-37	1.39E-34	down
STUM	370.629	-4.86647	3.97E-37	1.75E-34	down
CHRDL1	543.357	-6.6577	4.68E-37	2.04E-34	down
PEG3	205.884	-4.91713	8.05E-37	3.45E-34	down
MYOM1	392.607	-4.36069	9.60E-37	4.07E-34	down
LOC107984131	1973.26	-4.1639	1.03E-36	4.31E-34	down
PLP1	179.983	-6.68914	2.14E-36	8.84E-34	down
PRIMA1	153.628	-6.90343	2.33E-36	9.34E-34	down
NEXN	677.192	-4.23987	2.33E-36	9.34E-34	down
PRKAA2	391.654	-4.68688	2.63E-36	1.04E-33	down
CNTNAP3	224.729	-5.50631	4.21E-36	1.65E-33	down
STON1	323.796	-4.75884	5.75E-36	2.20E-33	down
JPH2	1139.79	-5.95274	5.77E-36	2.20E-33	down
AMOTL1	1414.35	-3.96882	8.08E-36	3.05E-33	down
BEST4	183.387	-4.72497	9.31E-36	3.47E-33	down
SPEG	783.528	-5.93671	1.35E-35	4.99E-33	down
PLIN1	359.565	-6.18457	3.56E-35	1.30E-32	down
HSPA2	424.207	-3.94938	6.16E-35	2.22E-32	down
NEGR1	516.507	-4.14112	8.08E-35	2.88E-32	down
KCNMA1	2470.15	-4.49145	1.36E-34	4.80E-32	down
DIRC3	126.804	-5.71091	1.58E-34	5.49E-32	down
ANKS1B	253.391	-6.46703	1.72E-34	5.92E-32	down
FBXO32	4261.65	-3.8332	2.39E-34	8.14E-32	down
HAND1	159.135	-7.20948	3.88E-34	1.31E-31	down
JAM3	267.028	-4.13366	6.40E-34	2.13E-31	down
CARMN	671.94	-4.59781	8.92E-34	2.94E-31	down
AKAP6	961.681	-4.31331	1.32E-33	4.30E-31	down
GPM6A	220.373	-8.39549	3.27E-33	1.06E-30	down
MASP1	315.337	-6.41382	3.59E-33	1.15E-30	down
NRXN1	233.004	-8.06781	5.61E-33	1.77E-30	down
POPDC2	231.68	-4.87234	1.13E-32	3.54E-30	down
DACT3	168.038	-4.89398	1.35E-32	4.18E-30	down
LOC105374527	107.726	-4.98875	1.78E-32	5.46E-30	down
PGR	245.071	-5.16615	1.88E-32	5.73E-30	down
LYVE1	235.305	-4.99116	2.20E-32	6.64E-30	down
ASB2	293.059	-3.93678	3.22E-32	9.60E-30	down
SLC8A1	1409.59	-3.3897	3.57E-32	1.05E-29	down
ABCA8	421.348	-5.51341	5.52E-32	1.62E-29	down
FLNA	31307.9	-4.31013	7.56E-32	2.19E-29	down
ITGA7	701.597	-3.66676	7.74E-32	2.22E-29	down
ENOX1	496.096	-4.02939	8.16E-32	2.32E-29	down
PRDM6	248.956	-5.7033	8.32E-32	2.35E-29	down
SCARA5	187.929	-3.74148	1.04E-31	2.91E-29	down
TWIST2	236.183	-3.94773	1.22E-31	3.38E-29	down
JCAD	1348.88	-4.32413	1.31E-31	3.61E-29	down
NKX2-3	149.03	-4.97944	1.41E-31	3.84E-29	down
KCNB1	159.553	-6.80586	1.58E-31	4.28E-29	down
ATRNL1	249.574	-4.36301	2.66E-31	7.12E-29	down
RYR3	653.226	-3.59264	2.76E-31	7.33E-29	down
ADH1B	1316.31	-6.3991	5.36E-31	1.41E-28	down
MEIS1	863.26	-4.33368	6.27E-31	1.64E-28	down
DCLK1	197.492	-4.39797	6.87E-31	1.78E-28	down
LOC105370841	1555.9	-4.0736	7.77E-31	2.00E-28	down
HAND2	243.17	-6.5031	8.70E-31	2.22E-28	down
LIMS2	599.696	-4.06991	9.37E-31	2.37E-28	down
GFRA1	265.06	-4.43515	1.51E-30	3.78E-28	down
CNTNAP3B	151.447	-4.50581	2.44E-30	6.06E-28	down
NBEA	966.205	-4.00926	3.63E-30	8.95E-28	down
LOC107984805	2000.13	-4.30638	4.12E-30	1.01E-27	down
LOC102725258	128.952	-5.32298	4.43E-30	1.08E-27	down
CACNA1H	581.171	-3.7279	4.75E-30	1.14E-27	down
RUNX1T1	604.97	-4.16224	5.22E-30	1.25E-27	down
DPY19L2	153.006	-4.51577	5.45E-30	1.29E-27	down
SFRP1	158.544	-5.84936	8.90E-30	2.10E-27	down
HSPB6	479.549	-5.47918	1.44E-29	3.38E-27	down
ARHGEF25	398.127	-4.38581	1.63E-29	3.78E-27	down
ADAMTS9-AS2	234.547	-4.37771	2.76E-29	6.36E-27	down
LOC107986103	146.563	-6.95601	2.78E-29	6.37E-27	down
LDB3	380.861	-6.31784	2.87E-29	6.51E-27	down
LRCH2	166.948	-4.48191	3.96E-29	8.94E-27	down
METTL24	193.038	-4.72499	4.97E-29	1.11E-26	down
MBNL1-AS1	808.545	-3.56618	5.89E-29	1.31E-26	down
C7	1837.43	-5.33109	6.23E-29	1.37E-26	down
PLXNA4	389.004	-4.43206	6.95E-29	1.52E-26	down
NOVA1	218.016	-4.80757	7.77E-29	1.69E-26	down
PCDH9	303.78	-4.41929	8.04E-29	1.74E-26	down
AFF3	517.175	-3.66363	1.12E-28	2.39E-26	down
CALD1	13049.7	-3.79741	2.34E-28	4.99E-26	down
RIC3	261.302	-4.10308	4.85E-28	1.03E-25	down
RERG	198.142	-4.10596	4.98E-28	1.05E-25	down
CFL2	686.021	-4.14337	6.89E-28	1.44E-25	down
PYGM	88.2766	-5.54549	7.09E-28	1.47E-25	down
RIMKLB	433.028	-3.45849	8.99E-28	1.85E-25	down
LONRF2	284.293	-6.78753	1.07E-27	2.20E-25	down
LOC107986813	127.357	-5.33442	1.09E-27	2.22E-25	down
LOC105376070	135.598	-4.55809	2.18E-27	4.40E-25	down
TMTC1	430.511	-3.2859	2.41E-27	4.83E-25	down
LOC124900511	391.012	-4.29563	2.48E-27	4.95E-25	down
FHL5	159.301	-4.09653	2.96E-27	5.87E-25	down
EBF1	1064.81	-3.37383	2.98E-27	5.88E-25	down
TAGLN	5220.48	-5.0441	4.19E-27	8.20E-25	down
WFDC1	185.475	-3.99697	4.68E-27	9.11E-25	down
XKR4	123.472	-7.35756	5.79E-27	1.12E-24	down
ITIH5	690.035	-3.37157	7.09E-27	1.36E-24	down
PDZD4	89.1401	-5.02195	7.32E-27	1.40E-24	down
VGLL3	345.333	-4.29958	7.75E-27	1.47E-24	down
ADAMTS9-AS1	166.862	-4.37502	8.56E-27	1.62E-24	down
PRKAR2B	256.956	-3.39731	9.96E-27	1.87E-24	down
AR	166.394	-4.33641	1.20E-26	2.25E-24	down
LINC00472	161.143	-3.86212	1.40E-26	2.60E-24	down
LVRN	93.8865	-5.38914	1.50E-26	2.76E-24	down
PCP4	501.122	-4.35697	1.57E-26	2.88E-24	down
FREM1	880.507	-3.80883	1.60E-26	2.91E-24	down
RNF180	158.043	-3.91097	2.28E-26	4.12E-24	down
DPP6	192.3	-6.63092	2.53E-26	4.55E-24	down
PGM5	1670.88	-4.94596	2.64E-26	4.72E-24	down
LOC101928409	114.294	-7.01345	2.79E-26	4.96E-24	down
ABCC9	365.794	-3.6662	3.12E-26	5.52E-24	down
PCP4L1	95.0806	-5.07502	3.23E-26	5.68E-24	down
GPR17	115.934	-4.6118	3.28E-26	5.75E-24	down
CLCA4	573.171	-4.75937	3.44E-26	5.99E-24	down
ZEB1	2065.06	-3.14143	3.89E-26	6.74E-24	down
ADAM33	446.213	-4.99332	3.91E-26	6.74E-24	down
ANK2	1257.49	-3.6468	4.02E-26	6.88E-24	down
LOC105370935	102.576	-5.69535	4.98E-26	8.48E-24	down
LRP1B	106.623	-5.56299	5.49E-26	9.30E-24	down
NTRK3	258.937	-5.68978	5.76E-26	9.71E-24	down
CSPG4	549.802	-3.50437	5.89E-26	9.87E-24	down
EPHA7	1197.16	-3.49647	7.39E-26	1.23E-23	down
PTGER3	209.504	-5.17776	7.77E-26	1.29E-23	down
LMO3	459.189	-4.18771	1.24E-25	2.04E-23	down
GRIK3	87.916	-4.51527	1.50E-25	2.47E-23	down
AKT3	1021.87	-3.11823	1.77E-25	2.89E-23	down
RGMA	165.518	-5.12833	1.89E-25	3.07E-23	down
SORCS1	135.622	-6.69619	1.98E-25	3.20E-23	down
ADAMTS1	1677.26	-3.46382	2.11E-25	3.39E-23	down
LOC107984113	106.6	-7.35034	2.14E-25	3.42E-23	down
PDE3A	1281.91	-3.29139	2.49E-25	3.96E-23	down
ST8SIA1	106.109	-4.5389	2.63E-25	4.16E-23	down
ABI3BP	704.769	-3.58516	4.18E-25	6.58E-23	down
FAM227B	466.031	-3.32773	5.49E-25	8.60E-23	down
TUB	117.794	-4.65682	6.13E-25	9.56E-23	down
CAVIN2-AS1	77.5753	-6.0281	7.77E-25	1.21E-22	down
AVPR1A	136.526	-5.17528	8.09E-25	1.25E-22	down
MMP28	96.4974	-4.10088	9.08E-25	1.39E-22	down
PPP1R12B	8338.2	-2.94481	1.27E-24	1.93E-22	down
RBFOX3	258.49	-3.70731	1.27E-24	1.93E-22	down
DPT	764.312	-5.86074	1.87E-24	2.82E-22	down
GJC1	622.861	-3.41094	2.51E-24	3.79E-22	down
ADCYAP1R1	87.4299	-6.27193	2.96E-24	4.44E-22	down
MGP	600.175	-3.80973	3.79E-24	5.66E-22	down
DNAAF9	356.145	-3.32867	3.95E-24	5.86E-22	down
RBMS3	540.536	-3.307	4.30E-24	6.35E-22	down
ADIPOQ	352.773	-10.6689	5.45E-24	8.02E-22	down
MPDZ	790.967	-3.23804	9.68E-24	1.42E-21	down
LOC102724802	128.432	-4.96682	1.12E-23	1.63E-21	down
FGF2	224.27	-3.59316	1.54E-23	2.23E-21	down
FIGN	112.068	-4.43829	1.56E-23	2.25E-21	down
LOC112267917	197.048	-3.26954	1.62E-23	2.33E-21	down
NEXMIF	108.788	-7.62909	1.71E-23	2.44E-21	down
CRMA	76.938	-5.11618	1.75E-23	2.50E-21	down
ADGRB3	100.234	-7.28588	1.79E-23	2.54E-21	down
CBX6	473.224	-3.09105	2.39E-23	3.37E-21	down
PTPRZ1	134.496	-8.26647	3.47E-23	4.88E-21	down
LOC124901750	625.438	-3.18912	3.84E-23	5.38E-21	down
LGI4	77.6896	-3.69558	4.64E-23	6.46E-21	down
LOC105374056	81.9221	-5.61692	6.41E-23	8.88E-21	down
RASD2	111.269	-3.08335	7.14E-23	9.86E-21	down
SLC16A7	275.556	-3.19642	7.78E-23	1.07E-20	down
DNAJB5	227.781	-3.65694	7.85E-23	1.07E-20	down
LOC124901687	78.0858	-4.11964	8.02E-23	1.09E-20	down
PTX3	71.5875	-4.40865	8.71E-23	1.18E-20	down
PYGO1	162.257	-4.13548	8.94E-23	1.21E-20	down
SVEP1	754.283	-2.82394	9.18E-23	1.23E-20	down
DYNC1I1	124.292	-5.81556	9.26E-23	1.24E-20	down
RASSF8	488.288	-2.85072	1.05E-22	1.39E-20	down
MAP2	136.617	-4.12879	1.14E-22	1.51E-20	down
CCDC69	1259.44	-3.51661	1.59E-22	2.10E-20	down
P3H2	182.896	-3.44029	1.70E-22	2.23E-20	down
FLRT2	458.819	-3.45249	1.81E-22	2.37E-20	down
CLEC3B	64.1095	-5.17763	1.82E-22	2.38E-20	down
VIPR2	64.5855	-3.73331	1.94E-22	2.52E-20	down
SLIT3	549.721	-3.96526	2.00E-22	2.59E-20	down
CHGA	220.833	-3.19302	2.03E-22	2.61E-20	down
GUCA2A	285.007	-2.77105	2.03E-22	2.61E-20	down
SLC7A14	57.0907	-5.70268	2.10E-22	2.69E-20	down
KANK2	1852.27	-3.35418	2.74E-22	3.50E-20	down
HDC	67.5164	-4.26023	2.80E-22	3.55E-20	down
PDK4	496.528	-3.04858	3.15E-22	3.97E-20	down
IRAG1	1222.13	-3.4719	4.26E-22	5.36E-20	down
GPR84-AS1	72.3167	-4.58285	4.88E-22	6.12E-20	down
RBPMS	1710.56	-2.85566	5.12E-22	6.40E-20	down
LINC00578	121.804	-3.93152	5.31E-22	6.60E-20	down
MAP1A	1318.65	-3.50616	5.32E-22	6.60E-20	down
LRRK2	459.302	-2.97506	5.49E-22	6.77E-20	down
ADCY2	72.4194	-4.27074	7.63E-22	9.37E-20	down
ADRA1A	67.6647	-6.6806	7.83E-22	9.58E-20	down
JAM2	182.267	-4.28487	8.00E-22	9.76E-20	down
LOC124903500	336.815	-3.49736	9.06E-22	1.10E-19	down
TMEM47	289.812	-4.04733	1.08E-21	1.31E-19	down
COL14A1	1247.77	-3.09954	1.17E-21	1.41E-19	down
TMOD1	132.586	-4.76424	1.32E-21	1.58E-19	down
PREX2	422.182	-3.01229	1.53E-21	1.84E-19	down
RGS5	3806.74	-3.13442	1.60E-21	1.91E-19	down
PRICKLE2	511.025	-3.44414	1.78E-21	2.11E-19	down
CNTN1	67.454	-5.26217	1.80E-21	2.13E-19	down
PDE1A	145.434	-3.31716	1.93E-21	2.27E-19	down
SAMD4A	1126.03	-2.8913	1.93E-21	2.27E-19	down
BOC	279.651	-3.68656	2.22E-21	2.60E-19	down
MICU3	181.277	-3.32916	2.38E-21	2.78E-19	down
WNT9A	52.9001	-4.36205	2.62E-21	3.04E-19	down
ITGB3	573.731	-2.99098	2.94E-21	3.40E-19	down
TENM1	93.45	-3.89165	3.11E-21	3.59E-19	down
CACNA1C	1382.7	-3.16513	3.48E-21	3.99E-19	down
SALL2	82.3897	-3.89148	3.83E-21	4.38E-19	down
HMCN2	653.792	-3.32119	3.87E-21	4.40E-19	down
HACD1	91.5248	-3.98429	3.87E-21	4.40E-19	down
ATP2B4	6743.12	-3.03671	4.05E-21	4.58E-19	down
LOC101929594	328.996	-3.05666	4.37E-21	4.93E-19	down
TRABD2B	121.081	-3.61437	4.41E-21	4.95E-19	down
SLC8A2	67.3064	-6.6807	4.83E-21	5.41E-19	down
SORBS1	7387.93	-2.99482	5.17E-21	5.76E-19	down
SEMA3A	597.88	-2.98663	6.71E-21	7.45E-19	down
PDLIM3	627.266	-3.76728	7.90E-21	8.74E-19	down
KCNT2	106.504	-3.94953	9.29E-21	1.02E-18	down
KIT	298.699	-2.90235	9.89E-21	1.09E-18	down
NRP2	1420.31	-3.29217	1.07E-20	1.17E-18	down
THRSP	73.0333	-6.79785	1.07E-20	1.17E-18	down
NOS1	44.4797	-5.47507	1.07E-20	1.17E-18	down
CACNA1C-AS4	117.326	-4.92107	1.10E-20	1.19E-18	down
THBS4	289.632	-2.97146	1.14E-20	1.23E-18	down
LYNX1	74.8321	-4.12471	1.15E-20	1.24E-18	down
SCGN	76.0605	-4.15825	1.19E-20	1.28E-18	down
ASPA	86.3835	-4.98011	1.50E-20	1.60E-18	down
ZNF208	280.719	-3.36748	1.53E-20	1.64E-18	down
SCG2	71.3442	-3.73834	1.73E-20	1.83E-18	down
FAM107A	74.1774	-3.51497	1.73E-20	1.83E-18	down
KRT24	85.3039	-10.0628	1.74E-20	1.83E-18	down
GLP2R	56.3064	-3.98781	1.83E-20	1.92E-18	down
PRKD1	232.782	-3.32552	2.14E-20	2.24E-18	down
MAPT	93.196	-4.13578	2.37E-20	2.47E-18	down
CYYR1	215.685	-3.40318	2.51E-20	2.61E-18	down
LOC124900946	740.335	-2.86568	2.52E-20	2.61E-18	down
MAGI2-AS3	274.213	-4.10686	2.64E-20	2.73E-18	down
FOXF2	152.233	-3.31425	2.72E-20	2.80E-18	down
LOC101927825	67.547	-3.81239	3.17E-20	3.25E-18	down
DUBR	89.4975	-3.61816	3.17E-20	3.25E-18	down
LOC107986454	188.07	-2.75187	3.47E-20	3.55E-18	down
LOC124902887	206.997	-3.3299	3.64E-20	3.71E-18	down
TEK	196.697	-2.86184	4.89E-20	4.96E-18	down
FAM110B	57.5149	-4.70993	5.19E-20	5.25E-18	down
LOC105369559	69.9916	-4.86877	5.68E-20	5.73E-18	down
LOC105377124	70.5667	-5.61315	5.95E-20	5.97E-18	down
NECAB1	95.4471	-7.75337	6.18E-20	6.18E-18	down
FBXL7	270.073	-3.06886	8.00E-20	7.99E-18	down
CORO6	56.9003	-4.62798	8.63E-20	8.58E-18	down
ZNF676	92.038	-4.74613	9.96E-20	9.88E-18	down
ZFPM2	302.089	-3.58949	1.05E-19	1.04E-17	down
NHSL2	782.026	-3.68867	1.08E-19	1.07E-17	down
ARHGAP10	563.425	-3.45463	1.17E-19	1.14E-17	down
OTOP2	49.945	-5.82017	1.17E-19	1.14E-17	down
OSBPL1A	353.01	-3.23436	1.18E-19	1.16E-17	down
ENTREP1	59.7368	-4.55279	1.21E-19	1.18E-17	down
MORN5	85.7647	-10.0707	1.40E-19	1.36E-17	down
NFASC	1254.49	-2.7492	1.66E-19	1.60E-17	down
PALLD	4678.59	-2.80099	1.94E-19	1.87E-17	down
MAP1B	1585.06	-2.99334	1.97E-19	1.89E-17	down
SHE	148.145	-3.10756	2.08E-19	2.00E-17	down
PDE2A	121.242	-4.34411	2.16E-19	2.06E-17	down
PDE10A	160.831	-2.67478	2.45E-19	2.34E-17	down
LOC124903507	57.1914	-4.74972	2.84E-19	2.69E-17	down
PCOLCE2	50.3959	-6.2495	2.84E-19	2.69E-17	down
TUBB6	420.244	-3.59954	3.03E-19	2.86E-17	down
ROR1	267.18	-3.99528	3.31E-19	3.10E-17	down
TMIGD1	152.221	-4.89637	3.31E-19	3.10E-17	down
GLI3	547.938	-4.88081	3.57E-19	3.34E-17	down
LOC124906270	82.8678	-4.5922	3.77E-19	3.50E-17	down
PLCD4	57.9825	-5.67395	3.77E-19	3.50E-17	down
BMP3	248.49	-4.82875	3.92E-19	3.63E-17	down
LSAMP	488.491	-2.86218	3.93E-19	3.64E-17	down
MFAP5	180.727	-5.16933	4.16E-19	3.83E-17	down
HOMER2	99.0044	-3.19249	4.21E-19	3.87E-17	down
TMEFF2	68.2138	-5.94593	5.48E-19	5.01E-17	down
FGF7	294.006	-3.71587	5.49E-19	5.01E-17	down
ADAMTS9	1468.77	-2.72058	5.83E-19	5.31E-17	down
RSPO3	71.3542	-4.19871	5.93E-19	5.39E-17	down
SEMA3G	113.448	-3.1137	6.46E-19	5.85E-17	down
HOPX	69.5908	-4.3949	7.16E-19	6.45E-17	down
RASL12	195.184	-3.67363	7.16E-19	6.45E-17	down
FOXF1	386.329	-2.9797	8.00E-19	7.18E-17	down
CLMP	719.454	-3.54732	9.68E-19	8.67E-17	down
SGCD	297.188	-3.35477	1.02E-18	9.14E-17	down
SYNGR1	52.6355	-4.15368	1.10E-18	9.81E-17	down
C14orf132	199.204	-3.17388	1.14E-18	1.01E-16	down
CDR1	55.1579	-5.34064	1.14E-18	1.01E-16	down
SV2B	42.905	-5.30347	1.17E-18	1.03E-16	down
CAP2	330.893	-3.7056	1.17E-18	1.03E-16	down
GUCY1B1	269.626	-2.99521	1.22E-18	1.07E-16	down
LOC124904483	84.6529	-3.04017	1.25E-18	1.10E-16	down
SYNE1	3415.43	-2.89972	1.26E-18	1.10E-16	down
NR2F2-AS1	55.6184	-4.05012	1.42E-18	1.24E-16	down
SLC2A4	290.389	-3.53952	1.51E-18	1.31E-16	down
ROR2	544.65	-3.52409	1.52E-18	1.32E-16	down
MAPK10	129.361	-2.86718	1.57E-18	1.35E-16	down
CBX7	495.292	-2.22129	1.76E-18	1.51E-16	down
CYBRD1	691.015	-3.42251	1.76E-18	1.51E-16	down
FBXL22	179.49	-2.98011	1.79E-18	1.53E-16	down
PTPRM	954.783	-2.46028	1.96E-18	1.67E-16	down
SOX11	75.3758	-3.98129	2.19E-18	1.87E-16	down
SLC35F1	38.7461	-4.60912	2.25E-18	1.91E-16	down
LOC124903651	46.4713	-4.92544	2.30E-18	1.95E-16	down
PSD	170.423	-4.90763	2.32E-18	1.96E-16	down
KCNK3	40.4119	-5.17999	2.45E-18	2.07E-16	down
ZNF418	105.979	-3.23074	2.66E-18	2.24E-16	down
OLFML2A	433.475	-2.62899	2.68E-18	2.24E-16	down
MEIS2	359.096	-3.96473	2.72E-18	2.28E-16	down
NXPH3	75.5869	-3.39682	3.02E-18	2.51E-16	down
LOC101928351	129.133	-3.65679	3.21E-18	2.67E-16	down
MRGPRF	191.017	-5.16046	3.36E-18	2.78E-16	down
CRYAB	283.002	-2.71243	3.52E-18	2.91E-16	down
CNTN4	278.392	-2.72201	3.71E-18	3.06E-16	down
SGCE	161.083	-3.1892	3.74E-18	3.08E-16	down
NTN1	164.848	-3.5594	4.49E-18	3.68E-16	down
NCAM1	325.625	-3.4011	4.66E-18	3.81E-16	down
ACKR1	45.9814	-5.09775	4.78E-18	3.90E-16	down
SLC7A2	239.933	-3.17287	5.15E-18	4.19E-16	down
MIR99AHG	73.2902	-7.4216	5.45E-18	4.42E-16	down
LOC124900253	203.315	-3.14705	6.56E-18	5.31E-16	down
PCSK2	70.6131	-7.39144	6.58E-18	5.31E-16	down
BCHE	80.8532	-5.46329	6.68E-18	5.38E-16	down
LHCGR	56.5726	-5.64621	6.95E-18	5.58E-16	down
LOC124901683	40.3139	-5.51311	7.06E-18	5.66E-16	down
LOC102724562	40.0135	-4.01343	7.35E-18	5.88E-16	down
THSD7A	189.111	-3.27942	7.39E-18	5.89E-16	down
SYT11	254.496	-2.52	8.67E-18	6.89E-16	down
EMCN	191.548	-2.95428	8.81E-18	6.99E-16	down
BHMT2	51.2206	-4.00098	8.95E-18	7.08E-16	down
RGS6	112.326	-2.84099	9.35E-18	7.38E-16	down
DAAM2	387.858	-2.77292	1.02E-17	8.06E-16	down
PPP1R14A	180.482	-3.57634	1.11E-17	8.74E-16	down
LOC124904597	102.184	-3.73679	1.17E-17	9.16E-16	down
FGF13	144.232	-2.86413	1.31E-17	1.03E-15	down
GSTM2	287.183	-2.51538	1.34E-17	1.04E-15	down
SKIDA1	43.3273	-3.53331	2.29E-17	1.78E-15	down
TENM3	200.928	-3.90233	2.62E-17	2.03E-15	down
FMN2	270.235	-5.07832	2.65E-17	2.05E-15	down
FENDRR	714.33	-2.68113	2.78E-17	2.14E-15	down
SLC6A19	42.8744	-5.11424	3.10E-17	2.39E-15	down
LOC124901339	43.1906	-4.45151	3.48E-17	2.67E-15	down
INAFM2	540.993	-2.54702	3.74E-17	2.86E-15	down
TPM2	7091.52	-3.74601	3.84E-17	2.93E-15	down
CPED1	1229.65	-3.22843	4.49E-17	3.43E-15	down
CDON	624.504	-2.40459	4.68E-17	3.56E-15	down
FZD4	443.198	-2.46189	4.99E-17	3.79E-15	down
CLIP3	249.166	-2.81879	5.12E-17	3.87E-15	down
REEP2	45.6915	-6.39231	5.89E-17	4.44E-15	down
ANGPTL1	417.916	-2.46243	6.39E-17	4.82E-15	down
LOC124903488	50.5686	-3.63119	6.73E-17	5.06E-15	down
LOC124906019	488.474	-2.76906	7.03E-17	5.27E-15	down
GTSF1	44.9767	-5.08022	8.00E-17	5.98E-15	down
LOC101929750	43.8648	-5.20316	9.82E-17	7.32E-15	down
PALM	110.696	-3.91721	9.84E-17	7.32E-15	down
MCTP1	331.29	-2.54115	1.01E-16	7.51E-15	down
PCDH11Y	39.0731	-5.91085	1.04E-16	7.72E-15	down
HSD17B6	75.693	-3.88104	1.06E-16	7.82E-15	down
PRKCB	486.479	-2.4202	1.23E-16	9.08E-15	down
CHRDL2	84.7483	-4.41507	1.25E-16	9.23E-15	down
ITGA1	3366.29	-2.23807	1.31E-16	9.60E-15	down
RBM20	122.306	-3.11839	1.40E-16	1.02E-14	down
MAGI2	262.916	-2.70374	1.42E-16	1.03E-14	down
RSPO2	43.989	-5.29078	1.49E-16	1.08E-14	down
TSPYL5	127.621	-3.29346	1.49E-16	1.08E-14	down
CACNA1C-IT3	63.3736	-4.01234	1.49E-16	1.08E-14	down
ZNF382	101.728	-3.15933	1.53E-16	1.10E-14	down
PDLIM4	77.1447	-2.79851	1.53E-16	1.11E-14	down
RELN	83.6729	-4.81247	1.54E-16	1.11E-14	down
LOC105370844	88.0479	-3.1984	1.55E-16	1.11E-14	down
HEPFAL	57.2018	-3.10223	1.56E-16	1.12E-14	down
LINC00842	53.736	-6.98007	1.57E-16	1.12E-14	down
RAB23	554.734	-2.46484	1.61E-16	1.15E-14	down
ANKRD33B	83.8383	-2.84805	1.64E-16	1.16E-14	down
GPX3	280.359	-2.86735	1.66E-16	1.18E-14	down
SDC2	382.254	-2.817	1.70E-16	1.20E-14	down
FAXDC2	536.227	-2.60963	1.72E-16	1.22E-14	down
LOC105370846	252.214	-2.35842	1.76E-16	1.25E-14	down
FGFR1	557.207	-2.62496	2.00E-16	1.40E-14	down
LOC105374646	39.637	-4.89193	2.00E-16	1.40E-14	down
HEY2	79.861	-3.08926	2.15E-16	1.51E-14	down
LOC124906260	204.393	-3.65854	2.24E-16	1.56E-14	down
CCL2	345.109	-4.04462	2.37E-16	1.66E-14	down
MAP6	78.1306	-3.04115	2.43E-16	1.69E-14	down
GASK1A	35.2223	-4.70699	2.44E-16	1.69E-14	down
HDGFL3	339.661	-2.82985	2.45E-16	1.70E-14	down
LOC124903054	47.4247	-3.89088	2.51E-16	1.73E-14	down
LOC107986722	94.1306	-8.75711	2.67E-16	1.84E-14	down
LAYN	121.716	-2.80038	2.82E-16	1.94E-14	down
UST	112.316	-4.12266	2.90E-16	1.99E-14	down
PCDH7	794.033	-3.87168	3.10E-16	2.13E-14	down
FMO2	77.0541	-3.59836	3.24E-16	2.22E-14	down
ZEB2	1064.42	-2.36347	3.30E-16	2.26E-14	down
DSEL	113.669	-2.8936	3.37E-16	2.29E-14	down
NPR1	109.192	-3.27572	3.46E-16	2.35E-14	down
GREM2	247.994	-4.23337	3.55E-16	2.41E-14	down
STOX2	126.874	-3.01816	3.61E-16	2.44E-14	down
LOC101928882	34.7787	-5.13836	3.66E-16	2.47E-14	down
LINC01797	40.8612	-8.99923	4.14E-16	2.79E-14	down
MTCL1	966.579	-2.26582	4.24E-16	2.85E-14	down
LOC105377572	44.7643	-5.29876	4.24E-16	2.85E-14	down
PAK3	86.7328	-3.76	4.39E-16	2.94E-14	down
CCL11	51.1329	-3.98487	4.41E-16	2.95E-14	down
C22orf23	207.441	-2.38295	4.65E-16	3.10E-14	down
VSTM4	236.685	-2.7246	5.10E-16	3.39E-14	down
LOC124905995	1603.51	-2.59046	5.72E-16	3.79E-14	down
ZFHX4	311.937	-4.25407	5.86E-16	3.89E-14	down
PI16	50.5492	-6.84915	5.92E-16	3.92E-14	down
SERTAD4-AS1	38.3329	-3.58086	6.68E-16	4.41E-14	down
CPEB1	52.4149	-5.02571	7.66E-16	5.04E-14	down
LOC124901920	36.4137	-4.45092	7.81E-16	5.12E-14	down
LOC349160	44.3323	-6.65916	7.81E-16	5.12E-14	down
PPP2R2B	37.7805	-3.63169	8.65E-16	5.65E-14	down
APOD	127.395	-2.6525	8.65E-16	5.65E-14	down
FAXC	215.886	-2.72612	8.76E-16	5.71E-14	down
FRMPD4	43.5393	-9.09123	8.79E-16	5.72E-14	down
GRIN1	74.8393	-3.57873	9.35E-16	6.07E-14	down
NTSR1	90.0072	-3.24958	9.73E-16	6.30E-14	down
HEYL	183.461	-2.85827	1.06E-15	6.84E-14	down
DZIP1	223.46	-2.84119	1.07E-15	6.92E-14	down
MMRN1	133.339	-4.37923	1.16E-15	7.46E-14	down
RGL1	471.087	-2.26987	1.19E-15	7.67E-14	down
ITGA5	1687.89	-3.13449	1.20E-15	7.69E-14	down
C1QTNF7	148.362	-4.609	1.21E-15	7.73E-14	down
ASXL3	171.062	-2.88355	1.33E-15	8.50E-14	down
CNTNAP3P2	175.055	-4.18375	1.33E-15	8.50E-14	down
GPC6	278.181	-2.966	1.34E-15	8.53E-14	down
ABCA10	331.255	-2.87143	1.35E-15	8.55E-14	down
CIDEC	46.7581	-4.76168	1.47E-15	9.29E-14	down
ZNF536	78.2855	-3.05376	1.58E-15	1.00E-13	down
CCDC136	325.181	-3.11141	1.74E-15	1.10E-13	down
NR3C1	710.073	-2.21149	1.76E-15	1.11E-13	down
IGFBP5	3478.68	-2.3223	2.03E-15	1.27E-13	down
MIR145	43.7596	-4.97719	2.12E-15	1.33E-13	down
FBLN5	189.656	-2.88937	2.26E-15	1.41E-13	down
QKI	960.78	-2.29068	2.27E-15	1.41E-13	down
SLC4A4	971.596	-3.38376	2.28E-15	1.42E-13	down
SLC30A10	74.5263	-3.0251	2.31E-15	1.43E-13	down
PDE1B	92.0999	-2.44207	2.31E-15	1.43E-13	down
PDE5A	1545.2	-2.18503	2.34E-15	1.45E-13	down
COL19A1	63.6604	-3.03987	2.40E-15	1.48E-13	down
MITF	244.092	-3.30789	2.46E-15	1.51E-13	down
NAP1L3	37.8015	-4.43143	2.95E-15	1.82E-13	down
PNMA1	296.671	-2.74088	3.10E-15	1.91E-13	down
SSBP2	558.822	-2.88902	3.13E-15	1.92E-13	down
KCTD12	727.539	-2.54829	3.14E-15	1.92E-13	down
STARD9	1357.8	-2.46992	3.31E-15	2.02E-13	down
TNC	3991.51	-3.42993	3.35E-15	2.04E-13	down
PLEKHO1	522.348	-2.79249	3.36E-15	2.05E-13	down
MXRA7	1348.19	-2.35141	3.42E-15	2.08E-13	down
RNF112	49.1524	-3.28193	3.70E-15	2.24E-13	down
SCARA3	112.737	-2.8005	3.86E-15	2.33E-13	down
MUSK	83.6221	-2.95855	3.97E-15	2.39E-13	down
TSHZ3	219.088	-2.9993	3.97E-15	2.39E-13	down
PTPRS	449.782	-2.75768	4.74E-15	2.85E-13	down
LOC124904469	147.757	-2.86889	4.82E-15	2.89E-13	down
LOC124900273	414.763	-2.63625	5.18E-15	3.10E-13	down
EPHA3	130.293	-3.19566	5.38E-15	3.21E-13	down
ADGRD1	158.038	-4.50739	5.52E-15	3.29E-13	down
ECRG4	32.2466	-8.65681	5.57E-15	3.32E-13	down
ZNF781	52.0825	-3.53791	5.79E-15	3.44E-13	down
SORBS2	2274.34	-2.90846	6.16E-15	3.66E-13	down
NID1	1079.02	-2.06836	6.96E-15	4.12E-13	down
LAMA2	594.104	-2.71785	7.12E-15	4.21E-13	down
SUSD5	50.7328	-4.58042	7.34E-15	4.33E-13	down
SULT1A2	62.6485	-3.07343	8.15E-15	4.80E-13	down
LOC112268025	483.643	-2.34936	8.27E-15	4.86E-13	down
TMEM100	60.3764	-8.11584	8.50E-15	4.99E-13	down
TALAM1	46.2555	-3.26033	8.64E-15	5.06E-13	down
LOC105379102	40.048	-3.82755	8.76E-15	5.12E-13	down
EVC	534.014	-2.7188	9.64E-15	5.63E-13	down
SLC9A9	247.734	-2.52482	1.00E-14	5.83E-13	down
MAMDC2	366.539	-3.79499	1.05E-14	6.09E-13	down
MEG8	203.336	-2.56424	1.05E-14	6.11E-13	down
P2RY14	80.4349	-3.52217	1.05E-14	6.11E-13	down
FRY	736.251	-2.17201	1.06E-14	6.12E-13	down
FGL2	816.903	-2.09258	1.07E-14	6.19E-13	down
SVIL	7424.5	-2.55613	1.09E-14	6.31E-13	down
YPEL4	45.3181	-3.04078	1.14E-14	6.54E-13	down
ADGRV1	89.3968	-2.60504	1.17E-14	6.72E-13	down
NLGN4Y	127.805	-2.74189	1.18E-14	6.74E-13	down
AGTR1	37.3178	-6.44613	1.22E-14	6.95E-13	down
GSTM5	29.7147	-5.48479	1.25E-14	7.16E-13	down
FNBP1	1870.95	-1.97878	1.33E-14	7.60E-13	down
CHODL	45.702	-4.39544	1.34E-14	7.65E-13	down
SDK1	246.462	-2.95839	1.40E-14	7.95E-13	down
S100B	80.0211	-3.99356	1.43E-14	8.12E-13	down
CLIP4	432.911	-2.4482	1.47E-14	8.30E-13	down
SMTN	2279.47	-1.7971	1.47E-14	8.31E-13	down
CNGA3	36.0627	-6.39554	1.71E-14	9.66E-13	down
TGFB1I1	317.509	-2.97456	1.72E-14	9.68E-13	down
ITPR1	1156.45	-1.96532	1.88E-14	1.06E-12	down
MMRN2	149.753	-2.52668	1.92E-14	1.08E-12	down
PPP1R1A	93.4866	-3.76142	1.93E-14	1.08E-12	down
PLA2G5	36.4737	-5.54787	1.97E-14	1.10E-12	down
ITIH3	36.1234	-4.32675	2.01E-14	1.12E-12	down
NKAIN3	56.2279	-3.32161	2.02E-14	1.13E-12	down
NLGN4X	49.3868	-3.50711	2.23E-14	1.24E-12	down
DLC1	981.198	-2.5066	2.35E-14	1.31E-12	down
NPAS4	27.8145	-8.44356	2.42E-14	1.34E-12	down
SEMA3E	41.1057	-4.966	2.47E-14	1.36E-12	down
SNED1	356.157	-1.99375	2.64E-14	1.46E-12	down
LGI2	86.0664	-2.53096	2.78E-14	1.53E-12	down
THBD	103.991	-2.49465	2.97E-14	1.63E-12	down
LINC01140	28.4187	-3.79082	3.04E-14	1.67E-12	down
LOC107986294	29.1813	-4.17427	3.11E-14	1.71E-12	down
PCDHGB1	32.8398	-4.08476	3.22E-14	1.76E-12	down
BMPR1B	40.1654	-4.64366	3.47E-14	1.89E-12	down
CA14	35.7383	-3.1424	3.50E-14	1.91E-12	down
ADAMTS8	70.8837	-3.58132	3.73E-14	2.03E-12	down
STAB2	87.2676	-2.83667	3.73E-14	2.03E-12	down
TCEAL2	61.888	-8.14829	3.76E-14	2.04E-12	down
COL25A1	38.9361	-4.44055	3.86E-14	2.09E-12	down
ZNF385D	47.1847	-3.68514	3.99E-14	2.16E-12	down
ADHFE1	52.1525	-3.15093	4.26E-14	2.30E-12	down
MPPED2	66.1292	-4.42226	4.39E-14	2.36E-12	down
LOC105371874	27.7455	-4.60672	4.53E-14	2.43E-12	down
BNC2	976.152	-3.32357	4.54E-14	2.44E-12	down
CIART	39.033	-3.01659	4.64E-14	2.49E-12	down
SSPN	206.46	-2.85566	4.65E-14	2.49E-12	down
COL21A1	130.641	-2.98065	4.80E-14	2.56E-12	down
NSG2	25.9574	-8.34273	4.86E-14	2.59E-12	down
RET	31.9543	-4.52853	5.01E-14	2.67E-12	down
GDF7	49.3145	-2.67438	5.19E-14	2.76E-12	down
LOC653303	180.938	-2.6069	5.28E-14	2.80E-12	down
DMD	5934.91	-3.14786	5.33E-14	2.82E-12	down
ACTA2	2451.37	-3.17174	5.44E-14	2.87E-12	down
ELAVL4	31.7832	-4.84348	5.61E-14	2.96E-12	down
ARK2C	27.5259	-3.72607	5.71E-14	3.01E-12	down
LOXL4	84.9916	-2.45308	6.20E-14	3.26E-12	down
HYCC1	368.365	-2.29035	6.26E-14	3.29E-12	down
RNF152	311.935	-2.48129	6.34E-14	3.32E-12	down
PLIN5	63.6694	-3.00363	6.72E-14	3.52E-12	down
OSMR	682.692	-2.32185	6.76E-14	3.53E-12	down
LOC124902271	389.248	-2.64183	7.21E-14	3.76E-12	down
SLC24A3	216.997	-2.69568	7.41E-14	3.85E-12	down
CXCL12	478.992	-3.05432	7.56E-14	3.93E-12	down
HFM1	34	-5.69662	7.76E-14	4.03E-12	down
LOC105374052	63.1947	-2.95571	8.35E-14	4.32E-12	down
CRISPLD2	1054.11	-2.5658	9.37E-14	4.84E-12	down
WWTR1	1105.01	-2.97762	1.03E-13	5.34E-12	down
NACAD	47.8443	-3.22982	1.05E-13	5.42E-12	down
FBLN1	594.847	-3.28299	1.15E-13	5.93E-12	down
LILRB5	109.333	-3.7734	1.19E-13	6.12E-12	down
GSTM3	334.251	-2.74029	1.24E-13	6.34E-12	down
NPTXR	92.3016	-4.26756	1.28E-13	6.58E-12	down
CSRNP3	112.836	-2.82309	1.32E-13	6.74E-12	down
EFEMP1	312.98	-2.58538	1.33E-13	6.79E-12	down
MEOX1	50.0521	-3.22896	1.54E-13	7.86E-12	down
WDR49	28.072	-3.75509	1.54E-13	7.86E-12	down
FAT4	1299.26	-2.17235	1.55E-13	7.86E-12	down
A2M	4790.67	-2.06185	1.63E-13	8.26E-12	down
SCN2B	28.9213	-5.69451	1.76E-13	8.93E-12	down
EFNA5	57.4647	-3.14823	1.90E-13	9.61E-12	down
ITPKB	1036.82	-1.82076	1.93E-13	9.73E-12	down
TNS2	442.034	-1.90857	2.00E-13	1.01E-11	down
CNTNAP1	266.635	-2.35978	2.01E-13	1.01E-11	down
LOC105371970	47.1104	-4.04205	2.12E-13	1.06E-11	down
ZNF727	90.9142	-3.79943	2.12E-13	1.06E-11	down
GRIN2A	27.764	-5.01473	2.12E-13	1.06E-11	down
PER3	614.004	-2.787	2.36E-13	1.18E-11	down
LOC105370733	36.5739	-3.18504	2.42E-13	1.21E-11	down
RTL1	45.2883	-2.51105	2.43E-13	1.21E-11	down
HLF	270.614	-3.1799	2.49E-13	1.24E-11	down
LOC124906223	98.229	-3.05074	2.61E-13	1.30E-11	down
EPM2A	261.473	-2.61629	2.67E-13	1.32E-11	down
ZNF542P	70.9754	-3.02345	2.79E-13	1.38E-11	down
RAB3C	34.3741	-3.74193	3.01E-13	1.49E-11	down
JAZF1	250.535	-2.29489	3.17E-13	1.57E-11	down
LOC105375587	24.4586	-8.25689	3.19E-13	1.57E-11	down
GDNF	52.4095	-3.11648	3.24E-13	1.59E-11	down
LOC105378532	46.8365	-7.75011	3.29E-13	1.61E-11	down
LTK	100.448	-2.30297	3.32E-13	1.63E-11	down
IL6R	429.239	-1.96622	3.39E-13	1.66E-11	down
MARCHF2	212.014	-2.18184	3.41E-13	1.67E-11	down
MCAM	1552.47	-2.74163	3.45E-13	1.68E-11	down
PTGFR	85.7725	-2.89146	3.56E-13	1.74E-11	down
PAPPA2	52.8998	-3.11878	3.81E-13	1.86E-11	down
LINC01266	25.9741	-5.56118	3.84E-13	1.86E-11	down
AOC4P	22.419	-8.13105	3.85E-13	1.87E-11	down
TCF7L1	126.549	-2.14554	3.85E-13	1.87E-11	down
CA7	71.4534	-2.6777	3.91E-13	1.89E-11	down
KIF5A	50.6688	-3.09978	3.92E-13	1.89E-11	down
RNF217-AS1	67.8757	-3.27308	3.92E-13	1.89E-11	down
GPR26	29.2275	-4.69842	4.17E-13	2.01E-11	down
ABCC13	51.3025	-3.00843	4.40E-13	2.11E-11	down
PCSK5	1156.93	-1.53542	4.97E-13	2.39E-11	down
PALMD	163.92	-2.91794	5.10E-13	2.44E-11	down
MRAS	213.903	-3.02313	5.15E-13	2.46E-11	down
LOC124906200	23.162	-8.17796	5.29E-13	2.53E-11	down
TRPS1	683.105	-2.47278	5.43E-13	2.59E-11	down
OLFM1	56.5131	-2.80663	5.48E-13	2.61E-11	down
ARHGAP44-AS1	29.1241	-4.23312	5.51E-13	2.62E-11	down
CYRIA	217.029	-2.06457	6.54E-13	3.10E-11	down
LOC124900729	34.1815	-3.74442	6.93E-13	3.28E-11	down
LOC124903650	33.1408	-4.1998	7.06E-13	3.34E-11	down
CMAHP	578.122	-2.21579	7.16E-13	3.39E-11	down
ARHGAP24	183.864	-2.29751	7.27E-13	3.43E-11	down
GNAL	123.902	-2.75512	7.73E-13	3.64E-11	down
SETBP1	3471.37	-2.66116	7.82E-13	3.68E-11	down
KCNN3	354.951	-2.94363	8.15E-13	3.83E-11	down
LOC124900544	45.0052	-3.14307	8.22E-13	3.86E-11	down
LINC01697	30.1165	-4.38443	8.67E-13	4.06E-11	down
DPP10	49.4892	-4.48044	8.83E-13	4.13E-11	down
DPYSL3	1897.4	-2.80302	9.64E-13	4.50E-11	down
LOC124905679	64.7426	-2.80283	1.04E-12	4.85E-11	down
TBC1D1	1695.94	-1.83277	1.10E-12	5.12E-11	down
C8orf88	43.0361	-4.81062	1.11E-12	5.15E-11	down
MFAP4	226.809	-3.02683	1.11E-12	5.17E-11	down
FLG	48.5956	-3.47041	1.18E-12	5.46E-11	down
POPDC3	29.737	-4.23157	1.22E-12	5.65E-11	down
CHRD	47.1901	-2.58512	1.22E-12	5.65E-11	down
MEOX2	27.4584	-4.56972	1.23E-12	5.66E-11	down
FAM124A	64.2393	-3.60871	1.24E-12	5.73E-11	down
ARHGAP31	468.737	-1.95941	1.25E-12	5.77E-11	down
LOC124908039	86.1889	-2.52701	1.29E-12	5.94E-11	down
GRIK5	78.1636	-4.15198	1.31E-12	6.01E-11	down
BEND5	34.965	-3.25013	1.34E-12	6.12E-11	down
LOC105376328	53.6119	-3.65717	1.34E-12	6.13E-11	down
NRG2	30.7866	-6.13656	1.41E-12	6.44E-11	down
MEDAG	149.925	-3.62249	1.41E-12	6.44E-11	down
ARHGEF26	377.445	-2.15832	1.49E-12	6.77E-11	down
TUBA1A	1401.51	-2.4081	1.60E-12	7.29E-11	down
CLIC4	2170.7	-1.97025	1.64E-12	7.47E-11	down
SOX10	27.3243	-3.85367	1.79E-12	8.13E-11	down
CREB5	174.1	-2.85817	1.81E-12	8.19E-11	down
NFATC1	96.6539	-2.233	1.97E-12	8.89E-11	down
SMARCA1	473.593	-2.64514	1.99E-12	8.99E-11	down
IGFBP6	63.7415	-3.89033	2.07E-12	9.32E-11	down
C3orf70	552.804	-2.04816	2.16E-12	9.71E-11	down
RECK	141.993	-2.30759	2.18E-12	9.79E-11	down
LOC105370265	24.557	-5.19445	2.27E-12	1.02E-10	down
WSCD2	22.9797	-4.67459	2.28E-12	1.02E-10	down
MEIS1-AS2	55.0799	-3.60029	2.53E-12	1.13E-10	down
NCS1	783.914	-3.33877	2.53E-12	1.13E-10	down
CHL1	351.914	-2.49395	2.62E-12	1.17E-10	down
TENT5B	57.2238	-2.6397	2.75E-12	1.23E-10	down
TMEM132B	41.6505	-3.5181	2.78E-12	1.24E-10	down
PGM5-AS1	42.8837	-4.0915	2.79E-12	1.24E-10	down
LPP	21338.4	-1.982	2.87E-12	1.27E-10	down
FEZ1	118.168	-2.55866	2.96E-12	1.31E-10	down
PTGS1	1961.8	-2.83577	3.02E-12	1.33E-10	down
LOC105376447	30.9321	-4.47099	3.03E-12	1.34E-10	down
FST	51.3288	-3.35559	3.16E-12	1.40E-10	down
PTCHD1	106.587	-4.2843	3.18E-12	1.40E-10	down
MEGF10	22.6572	-4.65235	3.22E-12	1.41E-10	down
TGFBR3	925.468	-1.89588	3.22E-12	1.41E-10	down
VEGFC	78.0157	-2.82728	3.30E-12	1.45E-10	down
GPRASP1	628.474	-1.94259	3.47E-12	1.52E-10	down
KLHL5	1070.59	-2.35148	3.52E-12	1.54E-10	down
PLCL1	302.913	-2.60262	3.53E-12	1.54E-10	down
STAB1	782.824	-2.26539	3.67E-12	1.60E-10	down
TRPC6	76.7943	-2.59461	3.76E-12	1.64E-10	down
S1PR1	139.008	-2.12973	3.87E-12	1.68E-10	down
SELENOM	229.891	-2.19089	4.06E-12	1.76E-10	down
LGALS12	19.1663	-7.9049	4.25E-12	1.84E-10	down
LOC100129434	25.9242	-3.76342	4.28E-12	1.85E-10	down
ASB5	21.4367	-4.56936	4.44E-12	1.92E-10	down
EVC2	123.934	-2.18162	4.81E-12	2.08E-10	down
TDRP	330.989	-1.77593	4.85E-12	2.09E-10	down
MYO3A	22.1346	-4.61672	4.90E-12	2.11E-10	down
SGCA	26.6845	-5.91144	5.03E-12	2.16E-10	down
KCNA1	17.2465	-7.75147	5.06E-12	2.17E-10	down
STEAP4	309.377	-2.37279	5.09E-12	2.18E-10	down
ADAMTS4	540.471	-2.61389	5.24E-12	2.24E-10	down
EBF2	32.5368	-4.67176	5.32E-12	2.28E-10	down
ZBTB47	198.157	-1.65935	5.47E-12	2.34E-10	down
SEC24AP1	24.9237	-4.62226	5.51E-12	2.35E-10	down
ACKR3	274.438	-2.25365	5.74E-12	2.45E-10	down
AKAP12	4667.78	-4.07467	5.78E-12	2.46E-10	down
LINC03051	23.9693	-5.12628	5.86E-12	2.49E-10	down
P2RX1	98.1111	-2.14213	6.01E-12	2.55E-10	down
OGN	242.096	-2.27317	6.01E-12	2.55E-10	down
LOC107984440	27.1127	-4.22127	6.04E-12	2.56E-10	down
LOC124906572	24.4678	-4.59638	6.22E-12	2.63E-10	down
LINC01798	36.9747	-7.40051	6.34E-12	2.68E-10	down
A4GALT	77.9298	-2.33485	6.45E-12	2.72E-10	down
TLL1	80.7894	-2.86935	6.48E-12	2.73E-10	down
LOC124906802	51.9309	-3.52713	6.51E-12	2.74E-10	down
LOC107985664	24.8752	-5.24731	6.85E-12	2.88E-10	down
ABCB5	17.2148	-7.74964	6.96E-12	2.92E-10	down
LINC00473	79.7261	-3.3437	7.53E-12	3.15E-10	down
PLAAT5	29.5267	-6.07412	7.58E-12	3.17E-10	down
RHOJ	172.378	-2.4479	7.60E-12	3.17E-10	down
ACTC1	38.2179	-7.46016	7.88E-12	3.29E-10	down
RAB3B	132.2	-2.53547	8.13E-12	3.39E-10	down
COPZ2	54.3962	-2.7051	8.35E-12	3.47E-10	down
ADGRL2	439.503	-2.08774	8.37E-12	3.48E-10	down
MTMR9	374.71	-1.59857	8.79E-12	3.65E-10	down
IL1RL1	94.4726	-2.98774	8.81E-12	3.65E-10	down
LOC101928570	136.203	-2.12619	8.90E-12	3.69E-10	down
MYOCD-AS1	36.3288	-7.3987	9.31E-12	3.85E-10	down
ADGRL3	268.966	-1.89663	9.39E-12	3.87E-10	down
DOCK3	173.138	-2.96391	9.41E-12	3.87E-10	down
COL4A5	318.716	-1.73623	9.42E-12	3.87E-10	down
GNB4	567.317	-1.8424	9.42E-12	3.87E-10	down
TCF21	122.643	-2.69227	9.48E-12	3.89E-10	down
UNC13C	19.6719	-7.94322	9.63E-12	3.95E-10	down
PLEKHH2	424.191	-2.22303	9.91E-12	4.06E-10	down
GFOD3P	117.879	-2.77748	1.04E-11	4.27E-10	down
KLHDC1	110.658	-2.27578	1.08E-11	4.43E-10	down
MYCT1	80.9731	-2.63226	1.13E-11	4.60E-10	down
MGAT4C	18.9848	-7.89035	1.14E-11	4.64E-10	down
GASK1B	332.309	-1.9901	1.14E-11	4.66E-10	down
NKX3-2	29.7743	-4.39487	1.16E-11	4.73E-10	down
MROH3P	35.0496	-2.46782	1.20E-11	4.86E-10	down
MYOM2	76.8356	-2.46718	1.20E-11	4.87E-10	down
GPM6A-DT	17.8407	-7.80065	1.21E-11	4.88E-10	down
CDH2	40.9227	-3.70296	1.25E-11	5.05E-10	down
CACNA1A	71.1877	-2.29475	1.27E-11	5.12E-10	down
DIPK2B	112.344	-2.11284	1.35E-11	5.43E-10	down
SOX7	69.0602	-2.44513	1.36E-11	5.48E-10	down
FBXO27	40.4843	-3.56833	1.38E-11	5.56E-10	down
CIDEA	24.2948	-5.12809	1.40E-11	5.64E-10	down
RPL23AP32	36.8963	-3.00539	1.40E-11	5.64E-10	down
FXYD6	25.4614	-3.97684	1.43E-11	5.72E-10	down
TPM1	12393.8	-1.71819	1.45E-11	5.81E-10	down
CPNE8	229.434	-2.24908	1.59E-11	6.36E-10	down
ARMCX1	160.077	-2.25951	1.62E-11	6.45E-10	down
RASSF3	1815.08	-1.97311	1.64E-11	6.53E-10	down
SRPX	133.308	-4.15713	1.66E-11	6.62E-10	down
RMST	18.1755	-7.82789	1.72E-11	6.85E-10	down
CD300LG	18.258	-7.83389	1.75E-11	6.94E-10	down
PKD2	636.391	-1.96506	1.78E-11	7.08E-10	down
CP	81.007	-2.36839	1.81E-11	7.19E-10	down
NRN1	41.4337	-3.31599	1.97E-11	7.79E-10	down
PRKG2	88.0136	-2.19211	2.02E-11	7.98E-10	down
FRRS1L	31.6384	-6.24002	2.27E-11	8.96E-10	down
LOC124900708	31.2206	-6.1846	2.35E-11	9.28E-10	down
NEFL	30.4536	-7.12986	2.42E-11	9.51E-10	down
GYPC	116.86	-2.40388	2.46E-11	9.69E-10	down
SLC22A17	40.1044	-2.69398	2.62E-11	1.03E-09	down
LOC101060632	24.3943	-5.20572	2.66E-11	1.04E-09	down
LOC124903465	73.2457	-4.84224	2.71E-11	1.06E-09	down
EBF3	35.5006	-3.54242	2.75E-11	1.08E-09	down
C16orf89	21.2993	-3.59468	2.83E-11	1.10E-09	down
IL1RAPL1	41.7647	-5.87321	3.12E-11	1.22E-09	down
GLT8D2	114.567	-2.10828	3.13E-11	1.22E-09	down
TRARG1	33.8454	-7.2695	3.22E-11	1.25E-09	down
LOC124900815	33.8631	-7.27085	3.29E-11	1.28E-09	down
CYP7B1	208.945	-2.10921	3.30E-11	1.28E-09	down
SYT10	22.9671	-5.69057	3.49E-11	1.35E-09	down
SCHIP1	43.2705	-2.90254	3.51E-11	1.36E-09	down
FGFR2	781.232	-2.24	3.54E-11	1.37E-09	down
CMYA5	217.476	-2.3413	3.65E-11	1.41E-09	down
PNMA8A	27.5207	-2.83487	3.82E-11	1.47E-09	down
THRB	984.824	-2.94528	3.88E-11	1.50E-09	down
LOC128966784	91.1021	-3.18887	3.90E-11	1.50E-09	down
GAP43	24.2612	-5.74791	3.93E-11	1.51E-09	down
GNG2	263.489	-2.13494	3.96E-11	1.52E-09	down
MAPK4	70.4216	-4.11337	3.96E-11	1.52E-09	down
RAP1A	816.957	-1.81395	3.96E-11	1.52E-09	down
ZNF728	33.464	-7.25329	4.19E-11	1.60E-09	down
ADAMTSL1	293.424	-2.64985	4.46E-11	1.71E-09	down
WHAMMP3	34.9708	-2.74964	4.49E-11	1.71E-09	down
LIFR-AS1	14.2259	-7.47357	4.54E-11	1.73E-09	down
PAMR1	57.419	-2.77165	4.65E-11	1.77E-09	down
ZNF25	344.192	-1.96278	4.69E-11	1.78E-09	down
SLIT2	315.906	-4.06569	4.80E-11	1.82E-09	down
ZCCHC24	635.294	-1.70881	4.89E-11	1.86E-09	down
RDX	517.352	-2.08275	4.92E-11	1.86E-09	down
CCDC85A	38.6737	-3.00073	4.98E-11	1.88E-09	down
SCNN1B	87.3238	-2.98518	5.12E-11	1.94E-09	down
SV2A	43.865	-2.86125	5.13E-11	1.94E-09	down
OTOGL	50.5404	-2.83792	5.31E-11	2.00E-09	down
DLG2	165.224	-2.14343	5.44E-11	2.05E-09	down
LOC105374181	86.8399	-3.35449	5.52E-11	2.08E-09	down
AGAP11	64.2237	-3.09027	5.58E-11	2.10E-09	down
RGS2	633.009	-2.17326	5.61E-11	2.10E-09	down
SOX17	22.0436	-4.59702	5.71E-11	2.14E-09	down
PRDX3P4	48.6359	-2.79894	5.71E-11	2.14E-09	down
NOVA2	58.4005	-2.20882	5.76E-11	2.15E-09	down
LOC105375511	21.3834	-7.33495	5.89E-11	2.20E-09	down
CORO2B	30.2397	-4.23074	6.13E-11	2.28E-09	down
LOC105377394	30.1924	-4.71532	6.45E-11	2.40E-09	down
LINCADL	15.0941	-7.55881	6.56E-11	2.44E-09	down
ATP1B2	25.0392	-3.96927	6.76E-11	2.51E-09	down
PSMD2P1	17.5924	-4.71546	6.91E-11	2.56E-09	down
RORB	25.7705	-3.99761	6.99E-11	2.59E-09	down
MYOC	23.9321	-5.76457	7.14E-11	2.64E-09	down
KDM5D	939.947	-1.57848	7.19E-11	2.66E-09	down
RPL19P3	18.9534	-4.01851	7.19E-11	2.66E-09	down
LOC105376065	33.9222	-2.93988	7.23E-11	2.67E-09	down
LOC105374528	25.1332	-3.9944	7.27E-11	2.68E-09	down
NEFM	18.9998	-7.16402	7.34E-11	2.70E-09	down
KLF9	715.575	-2.49292	7.56E-11	2.78E-09	down
CAMK2A	37.0109	-2.78997	7.66E-11	2.82E-09	down
MLLT11	67.366	-2.45943	7.72E-11	2.83E-09	down
ST6GAL2	109.808	-2.75714	7.74E-11	2.84E-09	down
BRINP3	23.5215	-5.71657	8.00E-11	2.93E-09	down
TRPC1	330.22	-2.89804	8.48E-11	3.10E-09	down
CNTFR	20.8894	-5.20294	8.48E-11	3.10E-09	down
DIXDC1	698.829	-1.95345	8.68E-11	3.17E-09	down
FBLN2	232.212	-3.00628	8.91E-11	3.25E-09	down
KCNIP1-OT1	16.3684	-7.67652	9.15E-11	3.33E-09	down
ZDHHC15	50.5981	-2.7285	9.25E-11	3.36E-09	down
EPHB6	34.691	-2.782	9.48E-11	3.44E-09	down
CALCRL	213.22	-2.13126	9.49E-11	3.44E-09	down
C11orf96	114.575	-2.37173	9.79E-11	3.55E-09	down
PRICKLE2-AS3	35.3384	-3.09666	1.02E-10	3.70E-09	down
ADCY4	160.294	-1.8802	1.03E-10	3.73E-09	down
CFH	614.134	-2.0235	1.06E-10	3.84E-09	down
DENND5A	733.754	-1.57919	1.07E-10	3.86E-09	down
LOC100507403	18.0367	-7.08983	1.09E-10	3.91E-09	down
DGKI	35.5948	-2.63077	1.09E-10	3.92E-09	down
RASGRP2	88.439	-2.6226	1.12E-10	4.03E-09	down
DCN	1771.42	-2.44074	1.15E-10	4.14E-09	down
PDE7B	51.1595	-2.56617	1.17E-10	4.21E-09	down
CDHR3	209.962	-2.4231	1.18E-10	4.21E-09	down
ZNF835	22.0087	-5.69577	1.20E-10	4.28E-09	down
EYA4	39.4836	-2.84073	1.20E-10	4.30E-09	down
DGKB	43.6058	-3.84261	1.21E-10	4.32E-09	down
MYLK-AS2	17.3366	-4.46085	1.27E-10	4.52E-09	down
TMEM220	147.335	-2.40275	1.30E-10	4.64E-09	down
AQP7	91.8848	-1.68957	1.32E-10	4.68E-09	down
UNC80	17.6327	-4.6994	1.32E-10	4.70E-09	down
SEPTIN6	803.51	-1.83241	1.33E-10	4.72E-09	down
IL6ST	2652.83	-1.61535	1.33E-10	4.73E-09	down
RPL10L	19.7511	-3.86565	1.35E-10	4.78E-09	down
SLC6A7	254.014	-2.03836	1.36E-10	4.81E-09	down
LAMA4	1931.77	-1.84307	1.39E-10	4.90E-09	down
CKB	1307.84	-2.17268	1.39E-10	4.90E-09	down
GIMAP8	182.264	-2.04765	1.45E-10	5.11E-09	down
ANO3	32.5156	-7.24317	1.50E-10	5.28E-09	down
LINC02765	25.5493	-5.18762	1.58E-10	5.54E-09	down
GSN	3471.01	-2.06647	1.58E-10	5.55E-09	down
LOC124907924	106.256	-2.96493	1.59E-10	5.60E-09	down
SPIB	83.3508	-1.76923	1.60E-10	5.61E-09	down
GPAM	845.174	-1.72073	1.63E-10	5.69E-09	down
SMARCD3	67.7685	-2.21635	1.68E-10	5.89E-09	down
GLDN	319.532	-1.55995	1.69E-10	5.91E-09	down
LOC102723739	42.415	-3.1137	1.70E-10	5.92E-09	down
ST6GALNAC3	101.519	-2.97051	1.71E-10	5.96E-09	down
LOC124902464	583.989	-2.5194	1.71E-10	5.97E-09	down
GRB14	173.194	-2.44481	1.76E-10	6.11E-09	down
LOC124906563	26.6753	-6.93736	1.79E-10	6.23E-09	down
ACACB	2248.32	-1.97639	1.83E-10	6.35E-09	down
LOC107986461	56.2915	-2.56667	1.88E-10	6.50E-09	down
ARHGEF17	450.57	-2.14766	1.88E-10	6.50E-09	down
PPP1R12A-AS2	61.3008	-2.22552	1.91E-10	6.61E-09	down
B4GALNT1	30.4727	-3.66659	1.97E-10	6.81E-09	down
ARHGEF37	314.926	-1.58122	2.00E-10	6.91E-09	down
KATNAL1	427.215	-1.79272	2.01E-10	6.94E-09	down
STXBP5L	114.369	-2.49484	2.07E-10	7.12E-09	down
LINC00641	348.128	-2.01613	2.09E-10	7.20E-09	down
CDO1	12.537	-7.29088	2.20E-10	7.57E-09	down
GNG11	91.775	-1.96481	2.24E-10	7.70E-09	down
DCHS1	475.846	-1.36416	2.36E-10	8.10E-09	down
LOC105375980	18.8946	-3.53073	2.47E-10	8.46E-09	down
CSRP2	76.6045	-2.13521	2.68E-10	9.15E-09	down
KCTD15	186.203	-2.85546	2.70E-10	9.22E-09	down
INMT	82.2114	-2.4745	2.70E-10	9.22E-09	down
GAS7	396.896	-2.10477	2.78E-10	9.47E-09	down
ULK2	195.765	-1.68152	2.95E-10	1.00E-08	down
PCDHGB6	65.1681	-3.09973	2.96E-10	1.01E-08	down
LOC107986343	77.0191	-2.57744	2.98E-10	1.01E-08	down
CDH23	137.814	-2.2484	2.98E-10	1.01E-08	down
LOC105372698	18.8482	-3.87589	3.08E-10	1.04E-08	down
TCF4	1082.99	-1.64666	3.09E-10	1.05E-08	down
THRAP3P3	27.2737	-2.66934	3.14E-10	1.06E-08	down
FLG2	12.2987	-7.26262	3.24E-10	1.09E-08	down
AGPAT4	184.11	-1.90707	3.27E-10	1.10E-08	down
MIPOL1	146.61	-1.9128	3.29E-10	1.11E-08	down
FLG-AS1	19.5675	-4.4194	3.34E-10	1.12E-08	down
FZD1	154.574	-2.12241	3.42E-10	1.15E-08	down
ACTN1	3555.89	-1.87072	3.54E-10	1.19E-08	down
SOCS2-AS1	26.1644	-2.69102	3.67E-10	1.23E-08	down
ARL4D	45.4285	-3.62311	3.74E-10	1.26E-08	down
ACSL1	1175.1	-1.48913	3.81E-10	1.28E-08	down
LOC105369293	19.7668	-3.5903	3.93E-10	1.32E-08	down
FGF10	78.7282	-4.34902	4.41E-10	1.48E-08	down
MPP2	47.6403	-4.76741	4.43E-10	1.48E-08	down
KLF2	129.38	-1.93776	4.51E-10	1.50E-08	down
SCN11A	40.2103	-3.70123	4.59E-10	1.53E-08	down
COL15A1	1045.79	-2.01987	4.60E-10	1.53E-08	down
PCDHGA4	41.6372	-2.65435	4.68E-10	1.56E-08	down
SLIT3-AS1	24.5102	-4.25771	4.81E-10	1.60E-08	down
LRRN4CL	44.3532	-3.17229	4.93E-10	1.64E-08	down
ADGRG4	19.5339	-4.84957	4.99E-10	1.65E-08	down
GALNT16	92.9179	-2.10166	5.15E-10	1.71E-08	down
LOC124907356	56.6365	-2.41097	5.23E-10	1.73E-08	down
SHC4	33.9167	-2.45711	5.30E-10	1.75E-08	down
PODN	133.669	-2.33756	5.56E-10	1.84E-08	down
NAP1L2	28.3313	-3.65461	5.65E-10	1.86E-08	down
TUSC7	12.1867	-7.24971	5.85E-10	1.93E-08	down
KCND3	680.383	-2.62142	5.91E-10	1.94E-08	down
TTTY10	29.8873	-3.24961	5.95E-10	1.96E-08	down
LOC124900836	17.7265	-4.27126	6.06E-10	1.99E-08	down
LOC124906006	23.4275	-6.74653	6.38E-10	2.09E-08	down
MIR497HG	19.6556	-3.38808	6.43E-10	2.11E-08	down
LOC100287653	27.6544	-3.81834	6.54E-10	2.14E-08	down
MIR22HG	221.251	-1.83073	7.25E-10	2.37E-08	down
TMEM74	20.429	-4.99573	7.30E-10	2.39E-08	down
C3orf80	41.9365	-4.03605	7.35E-10	2.40E-08	down
ARHGAP20	67.358	-2.75215	7.41E-10	2.42E-08	down
HINT2P1	16.9338	-4.06075	7.64E-10	2.49E-08	down
ZNF521	205.887	-2.03952	7.66E-10	2.49E-08	down
AASS	433.2	-1.65442	7.87E-10	2.56E-08	down
LGI1	11.6972	-7.1912	7.88E-10	2.56E-08	down
LOC124906306	20.9795	-4.98241	8.12E-10	2.63E-08	down
LOC107986208	18.6481	-3.59884	8.14E-10	2.64E-08	down
LOC102724586	19.1357	-4.84287	8.28E-10	2.68E-08	down
LOC117779438	29.4417	-4.3823	8.36E-10	2.70E-08	down
NPY4R	99.2315	-1.79345	8.77E-10	2.83E-08	down
SMIM38	58.8595	-2.07631	8.80E-10	2.84E-08	down
PBX3	282.677	-2.53012	9.01E-10	2.90E-08	down
LOC124904228	16.4489	-4.15127	9.39E-10	3.02E-08	down
MAL	24.486	-6.82811	9.57E-10	3.08E-08	down
MDM1	486.418	-1.70801	9.78E-10	3.14E-08	down
HOXD10	88.4068	-2.91268	1.05E-09	3.37E-08	down
TPSG1	19.0322	-3.74921	1.07E-09	3.42E-08	down
CYP4F24P	20.89	-6.03341	1.07E-09	3.43E-08	down
KIAA1614	89.3566	-2.31529	1.07E-09	3.44E-08	down
PIRT	26.8011	-3.2773	1.10E-09	3.53E-08	down
LOC107987102	70.2754	-1.89134	1.14E-09	3.63E-08	down
UNC5C	160.453	-1.51713	1.14E-09	3.63E-08	down
ZNF512B	118.873	-1.84017	1.14E-09	3.63E-08	down
L1TD1P1	12.1125	-7.24076	1.14E-09	3.63E-08	down
ADAMTS16	28.7018	-2.93243	1.14E-09	3.64E-08	down
LOC105378533	17.8289	-5.32911	1.21E-09	3.84E-08	down
IHO1	48.1901	-3.15398	1.23E-09	3.90E-08	down
MEG3	493.541	-2.19631	1.31E-09	4.15E-08	down
ASTN1	21.6099	-4.17322	1.31E-09	4.16E-08	down
BVES-AS1	21.9263	-6.63669	1.33E-09	4.22E-08	down
CCL21	77.809	-3.38901	1.34E-09	4.25E-08	down
PDLIM7	616.625	-3.2398	1.37E-09	4.33E-08	down
EGFLAM	76.9816	-2.07639	1.37E-09	4.33E-08	down
SCRG1	54.16	-2.72046	1.38E-09	4.37E-08	down
MAMLD1	65.8178	-2.52225	1.39E-09	4.38E-08	down
LOC124903309	115.337	-3.0434	1.44E-09	4.53E-08	down
LOC128966789	18.7245	-3.42527	1.46E-09	4.59E-08	down
NCAM2	67.3616	-3.17885	1.48E-09	4.64E-08	down
DTX3	140.067	-2.47806	1.48E-09	4.65E-08	down
PCDHA10	30.1895	-3.63351	1.50E-09	4.71E-08	down
SLC6A16	59.9318	-2.47752	1.53E-09	4.79E-08	down
LOC107986275	12.6139	-7.29803	1.59E-09	4.97E-08	down
DPYD	379.338	-2.0585	1.59E-09	4.97E-08	down
LOC124903212	30.9473	-2.83249	1.63E-09	5.10E-08	down
SEZ6	45.4103	-1.99123	1.66E-09	5.17E-08	down
KCNH2	182.565	-2.81227	1.69E-09	5.25E-08	down
RYR1	39.4415	-2.63667	1.73E-09	5.37E-08	down
PDE4D	3331.93	-1.8952	1.73E-09	5.38E-08	down
SNCA	34.4931	-3.27993	1.75E-09	5.42E-08	down
SNAP91	10.7251	-7.06506	1.76E-09	5.45E-08	down
GJA5	74.7788	-2.19303	1.84E-09	5.70E-08	down
FAM20C	268.625	-1.88056	1.84E-09	5.71E-08	down
LOC105377503	11.0119	-7.10639	1.90E-09	5.87E-08	down
MMP16	104.296	-2.63662	1.95E-09	6.02E-08	down
SHISA3	18.0521	-4.75705	2.05E-09	6.33E-08	down
ALK	20.5017	-6.56709	2.06E-09	6.34E-08	down
LOC124903827	28.8989	-3.35782	2.06E-09	6.35E-08	down
IGSF9B	724.413	-3.34135	2.08E-09	6.41E-08	down
LARP6	69.3903	-2.38756	2.10E-09	6.45E-08	down
LOC128966628	50.4971	-2.22337	2.12E-09	6.51E-08	down
MTUS2	22.0985	-2.97772	2.14E-09	6.58E-08	down
LOC107984413	10.2413	-6.99916	2.22E-09	6.82E-08	down
CSF1	264.955	-1.77628	2.23E-09	6.83E-08	down
SH3BGRL	930.044	-1.63267	2.23E-09	6.83E-08	down
KIF1A	34.1386	-2.98626	2.25E-09	6.88E-08	down
RAB9B	78.0716	-2.81602	2.32E-09	7.07E-08	down
ANXA6	1102.72	-1.45579	2.32E-09	7.09E-08	down
LOC105370997	22.4826	-3.1512	2.39E-09	7.29E-08	down
BAG2	388.493	-2.63581	2.42E-09	7.36E-08	down
SMPX	47.0764	-3.40175	2.42E-09	7.36E-08	down
MRGPRF-AS1	18.5342	-6.4173	2.47E-09	7.50E-08	down
MAMDC2-AS1	31.9223	-3.23688	2.48E-09	7.52E-08	down
KCNMA1-AS3	48.6516	-2.35421	2.48E-09	7.53E-08	down
GHR	216.016	-2.63129	2.51E-09	7.59E-08	down
YBX2P2	21.0585	-6.5911	2.59E-09	7.84E-08	down
GLI2	195.341	-2.32468	2.60E-09	7.85E-08	down
PJA2	2458.94	-1.4071	2.64E-09	7.96E-08	down
PRPH	10.0387	-6.96832	2.64E-09	7.96E-08	down
LOC112268133	1199.06	-1.72051	2.65E-09	7.98E-08	down
LOC124905223	86.073	-2.686	2.72E-09	8.20E-08	down
PLPP1	175.052	-1.93807	2.77E-09	8.33E-08	down
EHD2	421.074	-2.84017	2.77E-09	8.33E-08	down
ARHGAP28	124.298	-1.8703	2.80E-09	8.41E-08	down
FUT9	21.779	-6.65841	2.82E-09	8.46E-08	down
PKNOX2	39.148	-3.15389	2.89E-09	8.67E-08	down
LIMCH1	431.883	-2.17689	2.91E-09	8.73E-08	down
KLRD1	31.371	-2.44726	2.92E-09	8.73E-08	down
LOC124905698	31.6184	-2.82884	2.97E-09	8.87E-08	down
FBXO30	749.839	-1.623	3.02E-09	9.01E-08	down
COX7A1	85.0818	-2.83451	3.06E-09	9.13E-08	down
CHST10	36.8259	-2.43737	3.10E-09	9.23E-08	down
CDH5	306.988	-1.7028	3.20E-09	9.52E-08	down
ADGRF5	450.384	-1.51975	3.21E-09	9.56E-08	down
LOC124902713	19.6382	-4.79418	3.22E-09	9.56E-08	down
CDH10	9.34159	-6.86649	3.24E-09	9.64E-08	down
CUBN	81.3139	-1.69392	3.25E-09	9.65E-08	down
PDE1C	218.306	-1.93189	3.25E-09	9.65E-08	down
LINC00632	9.67328	-6.91631	3.27E-09	9.67E-08	down
LPL	917.302	-3.79592	3.27E-09	9.68E-08	down
LMO2	64.8097	-1.96752	3.37E-09	9.98E-08	down
FLT4	87.3469	-2.4839	3.40E-09	1.00E-07	down
TTC28	656.734	-1.5998	3.41E-09	1.01E-07	down
CPQ	250.336	-1.82603	3.44E-09	1.01E-07	down
ABCD2	111.026	-2.013	3.44E-09	1.01E-07	down
RERGL	22.6586	-6.68202	3.45E-09	1.01E-07	down
ZNF483	605.736	-2.34298	3.47E-09	1.02E-07	down
CD209	68.5383	-2.33777	3.54E-09	1.04E-07	down
RADIL	19.3848	-3.78235	3.56E-09	1.04E-07	down
NPY2R	11.2257	-7.13387	3.72E-09	1.09E-07	down
FAM66C	26.4898	-2.88831	3.75E-09	1.10E-07	down
NPR3	251.325	-3.5495	4.00E-09	1.17E-07	down
ADGRB3-DT	10.1582	-6.98689	4.05E-09	1.18E-07	down
ACOT2	125.444	-2.08548	4.05E-09	1.18E-07	down
ACSM5	15.9282	-4.54232	4.18E-09	1.22E-07	down
FAM131B	79.1419	-2.64803	4.30E-09	1.25E-07	down
CEP192P1	39.798	-2.62055	4.39E-09	1.28E-07	down
TNFAIP6	69.3063	-3.78593	4.44E-09	1.29E-07	down
CADM3-AS1	18.2512	-4.31103	4.52E-09	1.32E-07	down
USP44	23.1722	-3.51671	4.53E-09	1.32E-07	down
SYDE1	67.8958	-1.85877	4.54E-09	1.32E-07	down
GUCA2B	30.0345	-5.13523	4.58E-09	1.33E-07	down
LRRTM3	19.2188	-6.47282	4.61E-09	1.34E-07	down
LRRC7	59.3336	-3.03094	4.69E-09	1.36E-07	down
ATP8B2	328.597	-1.68563	4.82E-09	1.39E-07	down
PRDX6-AS1	32.6982	-2.12761	4.90E-09	1.42E-07	down
PCDH18	601.48	-1.3349	4.95E-09	1.43E-07	down
ANKRD20A8P	13.8041	-6.69885	4.97E-09	1.43E-07	down
LOC124904281	20.9989	-3.50612	5.00E-09	1.44E-07	down
KLHDC8B	136.104	-1.94324	5.01E-09	1.44E-07	down
FGF14	15.5764	-6.87379	5.19E-09	1.49E-07	down
HPSE2	27.7984	-2.96492	5.20E-09	1.49E-07	down
LOC124906504	842.432	-1.83468	5.29E-09	1.52E-07	down
PAPLN	161.975	-1.32749	5.75E-09	1.65E-07	down
CERS4	54.083	-2.08173	5.76E-09	1.65E-07	down
LOC124900336	22.8002	-2.95383	5.77E-09	1.65E-07	down
PART1	31.6867	-2.56228	5.82E-09	1.66E-07	down
CA4	446.133	-1.87993	5.86E-09	1.67E-07	down
ZNF596	50.1959	-2.31163	5.96E-09	1.70E-07	down
FSTL1	1708.24	-1.56853	6.21E-09	1.77E-07	down
NLGN1	216.206	-6.83694	6.25E-09	1.78E-07	down
ENOX1-AS2	9.27418	-6.8551	6.33E-09	1.80E-07	down
RIPOR3	119.704	-1.68352	6.39E-09	1.82E-07	down
LOC124903082	17.3726	-4.96511	6.58E-09	1.87E-07	down
C1orf216	124.403	-1.89157	6.60E-09	1.87E-07	down
OBSL1	194.919	-2.09784	6.69E-09	1.90E-07	down
ZNF853	61.7557	-2.25134	6.76E-09	1.91E-07	down
LOC105379585	10.1741	-6.98711	6.77E-09	1.92E-07	down
SLCO2A1	282.803	-1.54034	6.81E-09	1.92E-07	down
LOC107986990	152.519	-2.39392	6.82E-09	1.93E-07	down
GNAI1	295.972	-1.99685	6.83E-09	1.93E-07	down
CHST9	11.2806	-7.13895	6.87E-09	1.94E-07	down
MIR29B2CHG	99.2378	-1.63268	6.90E-09	1.94E-07	down
LOC124906273	47.8235	-2.15006	7.06E-09	1.99E-07	down
RAB31	489.048	-1.71044	7.17E-09	2.02E-07	down
KL	66.3857	-2.65482	7.49E-09	2.11E-07	down
SLC4A5	101.021	-1.54385	7.59E-09	2.13E-07	down
LOC107983976	96.411	-1.74049	7.59E-09	2.13E-07	down
CCN5	16.4731	-4.44237	7.62E-09	2.14E-07	down
ACADL	14.6145	-5.03858	7.79E-09	2.18E-07	down
ADCY5	502.101	-2.51869	7.90E-09	2.21E-07	down
PCDHGB5	50.2823	-3.05707	7.90E-09	2.21E-07	down
CASZ1	762.195	-1.00648	7.99E-09	2.23E-07	down
RFLNB	165.271	-1.83594	8.02E-09	2.24E-07	down
CCM2L	23.7137	-2.39092	8.15E-09	2.27E-07	down
DMPK	394.798	-1.64009	8.75E-09	2.44E-07	down
ANKDD1A	96.9704	-1.61207	9.07E-09	2.52E-07	down
PIP5K1C	552.703	-1.47324	9.24E-09	2.57E-07	down
PCDHGA7	45.456	-3.20672	9.25E-09	2.57E-07	down
LOC100131689	20.7615	-3.71197	9.27E-09	2.57E-07	down
ZNF385B	31.3673	-3.02335	9.48E-09	2.63E-07	down
SLMAP	3040.58	-1.34526	9.56E-09	2.65E-07	down
GLB1L3	15.8307	-4.51677	9.65E-09	2.67E-07	down
STARD13	1024.43	-1.44212	9.89E-09	2.73E-07	down
LGSN	23.0873	-3.26643	9.90E-09	2.73E-07	down
LOC105369212	16.7467	-4.17911	9.93E-09	2.74E-07	down
GCNT4	67.4512	-2.48033	9.93E-09	2.74E-07	down
PKD1L2	67.4606	-3.84274	1.00E-08	2.76E-07	down
CABYR	19.9233	-3.39458	1.03E-08	2.84E-07	down
LINC01160	27.6163	-3.40996	1.04E-08	2.87E-07	down
RPS12P5	14.5539	-3.32436	1.05E-08	2.89E-07	down
ZNF540	58.3744	-2.43428	1.09E-08	2.98E-07	down
LOC105376933	15.6812	-3.4738	1.09E-08	2.99E-07	down
AARD	8.20949	-6.67967	1.10E-08	3.01E-07	down
LINC02821	8.20949	-6.67967	1.10E-08	3.01E-07	down
LOC124901890	8.581	-6.74176	1.10E-08	3.02E-07	down
SLC5A7	10.7522	-7.0709	1.11E-08	3.02E-07	down
NRK	28.2238	-3.66179	1.13E-08	3.08E-07	down
KCNJ8	80.9525	-2.48882	1.14E-08	3.10E-07	down
F8	130.637	-2.12629	1.14E-08	3.10E-07	down
EVL	428.728	-1.46196	1.14E-08	3.10E-07	down
PCDH10	10.5925	-7.04728	1.15E-08	3.13E-07	down
STOM	1117.74	-2.24051	1.15E-08	3.13E-07	down
TCEAL5	8.33772	-6.70287	1.16E-08	3.17E-07	down
ESYT3	77.4573	-2.03432	1.17E-08	3.18E-07	down
HLX	81.2636	-1.99184	1.18E-08	3.19E-07	down
RNF138P1	313.186	-1.85589	1.20E-08	3.25E-07	down
DMGDH	41.8534	-3.33903	1.23E-08	3.33E-07	down
GRIA1	8.91576	-6.79687	1.24E-08	3.36E-07	down
F13A1	452.358	-2.53205	1.26E-08	3.41E-07	down
LINC02794	22.7767	-2.5544	1.28E-08	3.45E-07	down
COL4A2-AS2	17.7811	-3.89909	1.28E-08	3.45E-07	down
NFIA	2103.91	-1.32139	1.29E-08	3.48E-07	down
P2RY1	304.328	-2.61085	1.31E-08	3.52E-07	down
CD34	343.471	-2.05045	1.33E-08	3.59E-07	down
NACC2	655.879	-1.91778	1.34E-08	3.60E-07	down
LOC107985238	15.4331	-3.8583	1.35E-08	3.64E-07	down
CNTNAP5	7.79643	-6.60954	1.37E-08	3.68E-07	down
PHC1	195.359	-1.89545	1.38E-08	3.69E-07	down
LOC101929998	16.0163	-5.61187	1.38E-08	3.71E-07	down
MATN2	574.297	-2.32086	1.39E-08	3.73E-07	down
ST3GAL5	117.892	-1.71198	1.45E-08	3.87E-07	down
SMIM10	29.7109	-3.40083	1.45E-08	3.87E-07	down
SYNPO	824.543	-1.59017	1.47E-08	3.92E-07	down
LINC02613	17.1012	-6.28714	1.49E-08	3.99E-07	down
CNRIP1	47.2387	-2.67139	1.50E-08	4.00E-07	down
MEG9	7.88283	-6.62241	1.50E-08	4.00E-07	down
IQCJ-SCHIP1-AS1	26.0442	-3.85907	1.50E-08	4.00E-07	down
PLPP3	558.882	-1.48348	1.59E-08	4.22E-07	down
VCL	4507.78	-1.47631	1.59E-08	4.22E-07	down
IGFBP7	744.592	-1.59372	1.62E-08	4.31E-07	down
CCDC88A	804.845	-1.66593	1.66E-08	4.41E-07	down
LINC02798	13.341	-4.54729	1.69E-08	4.49E-07	down
MKX	56.3261	-2.20583	1.74E-08	4.60E-07	down
KCNIP3	23.1925	-3.26684	1.78E-08	4.72E-07	down
LOC124901352	34.2952	-3.20535	1.79E-08	4.74E-07	down
LOC107986347	575.087	-1.60741	1.80E-08	4.75E-07	down
LEISA1	26.7158	-2.85967	1.84E-08	4.86E-07	down
LOC101927025	8.63482	-6.75062	1.92E-08	5.05E-07	down
FAM229B	51.9775	-2.33083	1.94E-08	5.12E-07	down
TRPM4	814.599	-1.57774	1.96E-08	5.16E-07	down
KY	27.5418	-2.29688	1.96E-08	5.16E-07	down
C6	98.1793	-2.85025	1.96E-08	5.16E-07	down
PITPNM3	439.712	-1.49795	1.97E-08	5.17E-07	down
PKIG	458.894	-1.25294	1.97E-08	5.17E-07	down
TF	46.8369	-2.73837	2.07E-08	5.42E-07	down
FBXO17	57.9291	-2.73414	2.09E-08	5.49E-07	down
DNER	18.1142	-3.84378	2.14E-08	5.61E-07	down
LOC105375582	8.75998	-6.77241	2.16E-08	5.64E-07	down
VWA3A	19.5275	-3.08391	2.24E-08	5.85E-07	down
KLF9-DT	8.34861	-6.70156	2.28E-08	5.94E-07	down
CTSG	16.8573	-6.24907	2.29E-08	5.98E-07	down
PI15	96.7854	-1.97372	2.36E-08	6.15E-07	down
RND2	23.8535	-2.76439	2.40E-08	6.26E-07	down
THBS1	10613.9	-1.27757	2.43E-08	6.33E-07	down
TP63	14.8608	-3.16713	2.46E-08	6.41E-07	down
PPP1R12C	1088.71	-1.3927	2.47E-08	6.42E-07	down
LHFPL6	153.078	-2.09138	2.48E-08	6.43E-07	down
CNTLN	362.39	-1.7828	2.49E-08	6.45E-07	down
WHAMMP2	30.3833	-3.16807	2.49E-08	6.46E-07	down
ADH5P3	8.35082	-6.70202	2.50E-08	6.47E-07	down
TUB-AS1	7.55925	-6.56358	2.53E-08	6.53E-07	down
TARID	16.6281	-3.16587	2.57E-08	6.64E-07	down
ST6GALNAC5	30.5946	-3.62795	2.62E-08	6.77E-07	down
PTN	74.5454	-2.70676	2.69E-08	6.95E-07	down
PMP22	498.349	-1.726	2.71E-08	6.98E-07	down
ANGPTL2	592.788	-1.25995	2.76E-08	7.10E-07	down
PTH1R	15.3038	-6.11074	2.78E-08	7.16E-07	down
HSPG2	3024.95	-1.44308	2.79E-08	7.17E-07	down
LOC124900817	18.0077	-3.96555	2.82E-08	7.24E-07	down
HEG1	1049.62	-1.86851	2.88E-08	7.39E-07	down
TMEM151B	7.47591	-6.55079	3.02E-08	7.74E-07	down
GALNT17	55.8224	-2.51089	3.03E-08	7.78E-07	down
LOC102723543	48.1158	-1.92136	3.04E-08	7.80E-07	down
BCL6	709.556	-1.76357	3.07E-08	7.86E-07	down
SYPL2	14.8005	-4.02503	3.08E-08	7.88E-07	down
PRKG1	728.694	-1.25785	3.12E-08	7.98E-07	down
TAFA4	8.19087	-6.67463	3.16E-08	8.06E-07	down
PHLDB3	108.492	-1.55516	3.18E-08	8.12E-07	down
PARVA	2968.77	-1.35917	3.21E-08	8.18E-07	down
PDGFRA	1235.6	-1.37781	3.27E-08	8.34E-07	down
CLEC1A	35.2571	-2.51486	3.41E-08	8.68E-07	down
ELN	186.524	-1.90932	3.47E-08	8.82E-07	down
LINC00260	64.2785	-2.0087	3.71E-08	9.43E-07	down
ATP8A2	21.5068	-2.75707	3.72E-08	9.44E-07	down
FGD5	325.859	-1.45387	3.72E-08	9.45E-07	down
DNM3OS	191.05	-2.25405	3.76E-08	9.52E-07	down
CYP4Z2P	10.7706	-6.33732	3.78E-08	9.58E-07	down
LOC105376951	31.2637	-2.08952	3.84E-08	9.72E-07	down
LINC02840	16.6735	-6.25143	3.85E-08	9.74E-07	down
HOXD11	87.3451	-2.57271	3.91E-08	9.89E-07	down
EIF4E3	664.283	-1.45833	3.98E-08	1.01E-06	down
CA1	408.565	-1.7059	4.03E-08	1.02E-06	down
GABARAPL1	477.95	-1.4121	4.08E-08	1.03E-06	down
SLC6A17	9.83081	-6.94072	4.15E-08	1.04E-06	down
LINC00710	7.65965	-6.58005	4.16E-08	1.05E-06	down
ARHGEF6	405.284	-1.53288	4.25E-08	1.07E-06	down
OPRM1	9.13764	-6.83349	4.25E-08	1.07E-06	down
LOC112268474	112.413	-1.57329	4.32E-08	1.09E-06	down
TTLL6	172.884	-1.98257	4.33E-08	1.09E-06	down
LOC105374029	8.6399	-6.75605	4.44E-08	1.11E-06	down
OBSCN	418.357	-1.80243	4.45E-08	1.11E-06	down
ADD2	25.6758	-3.58717	4.47E-08	1.12E-06	down
RAMP3	38.3097	-2.26969	4.51E-08	1.13E-06	down
IP6K3	18.2245	-2.62525	4.54E-08	1.13E-06	down
LOC105379385	17.9675	-2.6706	4.56E-08	1.14E-06	down
STON1-GTF2A1L	15.2275	-2.93926	4.59E-08	1.14E-06	down
MYOZ2	19.107	-2.80506	4.66E-08	1.16E-06	down
ARHGEF15	91.0469	-2.39232	4.70E-08	1.17E-06	down
NALT1	25.8494	-2.60687	4.71E-08	1.17E-06	down
PURG	13.6093	-4.90761	4.74E-08	1.18E-06	down
COLGALT2	39.9188	-2.16544	4.94E-08	1.23E-06	down
PGM5P4	13.9306	-5.98761	5.00E-08	1.24E-06	down
TRHDE-AS1	14.3279	-4.42374	5.05E-08	1.25E-06	down
TLN1	6665.43	-1.66799	5.13E-08	1.27E-06	down
IL1R1	673.392	-1.5534	5.16E-08	1.28E-06	down
SLC6A15	7.86924	-6.61788	5.18E-08	1.28E-06	down
SEPTIN4	66.6578	-1.71154	5.24E-08	1.30E-06	down
KCND2	28.9195	-3.04201	5.24E-08	1.30E-06	down
C1S	1479.93	-1.66316	5.27E-08	1.30E-06	down
CEROX1	23.3018	-2.60965	5.35E-08	1.32E-06	down
LDB2	173.549	-1.61942	5.38E-08	1.33E-06	down
CASP12	12.6576	-5.2751	5.39E-08	1.33E-06	down
HAS2	90.1377	-2.04697	5.39E-08	1.33E-06	down
LOC124906264	8.40464	-6.71176	5.54E-08	1.36E-06	down
LOC105374690	15.3915	-4.4863	5.56E-08	1.37E-06	down
LOC107986524	58.5144	-1.87919	5.58E-08	1.37E-06	down
DTX1	52.5629	-1.69075	5.62E-08	1.38E-06	down
GREB1L	94.6626	-1.79439	5.73E-08	1.41E-06	down
EML5	100.618	-1.8933	5.82E-08	1.42E-06	down
OR5K1	8.61006	-6.74601	5.82E-08	1.43E-06	down
LOC124900169	8.07688	-6.65451	5.84E-08	1.43E-06	down
TCEAL7	23.1006	-4.10191	5.88E-08	1.44E-06	down
ANGPT1	110.252	-2.63809	6.01E-08	1.47E-06	down
SLC25A4	440.257	-2.07837	6.10E-08	1.49E-06	down
C14orf39	7.29509	-6.50731	6.14E-08	1.50E-06	down
APBA1	118.427	-1.57005	6.19E-08	1.51E-06	down
GIMAP1	29.3887	-2.3184	6.29E-08	1.53E-06	down
KCNMA1-AS2	15.9979	-3.65235	6.30E-08	1.53E-06	down
JMY	950.171	-1.26871	6.32E-08	1.54E-06	down
PLEKHO2	334.707	-1.46311	6.50E-08	1.58E-06	down
TEAD1	2627.41	-1.34035	6.59E-08	1.60E-06	down
TNXA	13.9241	-4.63415	6.89E-08	1.67E-06	down
HIF3A	218.943	-1.76018	6.93E-08	1.68E-06	down
ERO1B	166.975	-1.37006	6.98E-08	1.69E-06	down
CABCOCO1	27.5389	-2.52478	7.03E-08	1.70E-06	down
AGBL3	52.7776	-1.68384	7.16E-08	1.73E-06	down
KCNB2	12.3726	-4.456	7.17E-08	1.73E-06	down
LOC105369917	14.8607	-5.50259	7.26E-08	1.75E-06	down
DGKG	120.041	-1.67683	7.30E-08	1.76E-06	down
LRAT	8.24383	-6.68439	7.45E-08	1.80E-06	down
LOC100132077	39.2957	-2.23049	7.49E-08	1.80E-06	down
TNFRSF14-AS1	346.849	-1.10413	7.72E-08	1.86E-06	down
GEM	736.197	-1.8762	7.81E-08	1.88E-06	down
CA11	36.1498	-2.18164	7.84E-08	1.88E-06	down
TPST1	132.711	-1.73239	7.93E-08	1.90E-06	down
SOX5	436.292	-2.04954	8.13E-08	1.95E-06	down
ZNF519	191.637	-1.36957	8.24E-08	1.98E-06	down
FNDC5	39.5186	-1.94433	8.26E-08	1.98E-06	down
CLDN5	13.9726	-3.86393	8.46E-08	2.03E-06	down
SYCE1	14.0515	-3.90861	8.52E-08	2.04E-06	down
OSMR-DT	13.7458	-3.01509	8.56E-08	2.05E-06	down
MYOT	14.1727	-4.18651	8.65E-08	2.07E-06	down
TCEA2	79.5673	-1.55804	8.80E-08	2.10E-06	down
CEP85L	251.997	-1.50162	8.80E-08	2.10E-06	down
EBF4	44.7801	-2.59579	9.05E-08	2.16E-06	down
CAV2	175.459	-2.53398	9.15E-08	2.18E-06	down
ADGRL4	117.102	-2.02901	9.22E-08	2.19E-06	down
AQP8	162.017	-2.50188	9.35E-08	2.22E-06	down
STMN2	81.9148	-2.26907	9.36E-08	2.22E-06	down
TTLL11	348.207	-1.53923	9.39E-08	2.23E-06	down
LINC00092	6.76584	-6.4019	9.60E-08	2.28E-06	down
LOC107986058	25.797	-3.29537	9.66E-08	2.29E-06	down
LOC101928334	14.6231	-3.25409	9.88E-08	2.34E-06	down
LINC02268	9.01755	-6.81742	1.01E-07	2.38E-06	down
FAM153A	15.6493	-3.23522	1.01E-07	2.39E-06	down
CCDC80	1546.43	-3.03142	1.01E-07	2.39E-06	down
ZNF300P1	33.2873	-2.66147	1.02E-07	2.40E-06	down
CCDC141	153.272	-1.68794	1.06E-07	2.50E-06	down
PLD5	7.1811	-6.48438	1.06E-07	2.51E-06	down
KIRREL1	497.622	-1.50007	1.08E-07	2.55E-06	down
PABPC5	13.637	-4.92947	1.08E-07	2.55E-06	down
LIPI	13.4641	-5.93708	1.10E-07	2.58E-06	down
NIPAL4	47.4634	-1.80965	1.11E-07	2.62E-06	down
LOC105374789	25.4537	-2.4336	1.14E-07	2.67E-06	down
CYS1	41.9327	-4.042	1.15E-07	2.69E-06	down
GIMAP6	126.599	-1.5459	1.15E-07	2.69E-06	down
MCC	274.97	-1.40955	1.19E-07	2.78E-06	down
SERTAD4	166.73	-2.49666	1.21E-07	2.83E-06	down
OR8D1	6.85334	-6.41763	1.21E-07	2.83E-06	down
MIR490	6.72708	-6.38977	1.23E-07	2.87E-06	down
SPSB4	18.9199	-2.43437	1.23E-07	2.87E-06	down
ZNF219	140.211	-1.3498	1.23E-07	2.87E-06	down
RASGEF1C	7.5863	-6.56189	1.24E-07	2.90E-06	down
MBL1P	14.3887	-3.29888	1.26E-07	2.94E-06	down
CELF6	44.5206	-1.98391	1.26E-07	2.94E-06	down
ADARB1	839.188	-1.40241	1.33E-07	3.08E-06	down
MAP7D3	153.568	-1.8953	1.34E-07	3.12E-06	down
LOC124907843	44.3882	-1.6559	1.35E-07	3.13E-06	down
DIP2C	1330.66	-1.24973	1.35E-07	3.14E-06	down
PCDHGB4	43.5781	-2.73439	1.36E-07	3.16E-06	down
LOC105376477	6.52558	-6.34798	1.45E-07	3.37E-06	down
ROR1-AS1	25.5986	-4.39878	1.46E-07	3.37E-06	down
TTYH2	48.9841	-1.60624	1.47E-07	3.40E-06	down
IFFO1	134.53	-1.7047	1.47E-07	3.40E-06	down
HECTD2	210.069	-1.57848	1.48E-07	3.41E-06	down
LOC105375208	27.4225	-2.11357	1.48E-07	3.43E-06	down
NXN	290.827	-2.77772	1.50E-07	3.45E-06	down
CDKN2B-AS1	46.8762	-1.6983	1.51E-07	3.48E-06	down
LOC101928266	19.3651	-3.60257	1.54E-07	3.55E-06	down
HMGN2P30	18.2657	-4.23397	1.55E-07	3.56E-06	down
CLMAT3	24.8078	-2.56813	1.56E-07	3.59E-06	down
LOC105375789	14.2183	-3.49314	1.59E-07	3.66E-06	down
LINC00670	11.4324	-3.43017	1.60E-07	3.68E-06	down
TEF	218.542	-1.99772	1.62E-07	3.71E-06	down
LOC124902901	97.5376	-1.80703	1.63E-07	3.75E-06	down
TTLL7	351.989	-1.60828	1.64E-07	3.75E-06	down
AK5	23.992	-2.3827	1.64E-07	3.77E-06	down
LOC124903671	61.8596	-1.88545	1.67E-07	3.82E-06	down
MAP3K12	223.266	-1.18877	1.69E-07	3.86E-06	down
LOC100506023	35.6661	-1.92882	1.71E-07	3.92E-06	down
PCDHB7	15.0118	-4.40962	1.72E-07	3.92E-06	down
LOC124905203	80.1221	-1.85827	1.73E-07	3.95E-06	down
TBX1	11.5565	-3.66369	1.74E-07	3.97E-06	down
LOC101928540	14.9143	-6.08666	1.74E-07	3.98E-06	down
SLC1A3	164.358	-2.23364	1.75E-07	3.98E-06	down
ATCAY	6.44421	-6.33343	1.76E-07	4.01E-06	down
LOC105377506	6.8982	-6.4264	1.80E-07	4.10E-06	down
LOC124901916	158.267	-1.69836	1.80E-07	4.10E-06	down
RBFOX2	1783.54	-1.16583	1.82E-07	4.13E-06	down
GCNT2	261.809	-2.6457	1.82E-07	4.14E-06	down
TGFB3	205.633	-2.33478	1.85E-07	4.19E-06	down
LOC124906051	9.65469	-6.17855	1.85E-07	4.20E-06	down
KRT1	11.9889	-4.72225	1.88E-07	4.26E-06	down
SBSPON	107.192	-1.95049	1.93E-07	4.36E-06	down
ANKRD62	17.5068	-3.29896	1.95E-07	4.42E-06	down
STAC2	12.2427	-4.39445	2.01E-07	4.54E-06	down
EGFEM1P	21.8331	-2.99769	2.02E-07	4.56E-06	down
AOX1	110.375	-1.95773	2.07E-07	4.68E-06	down
PCBP3	63.9259	-1.67501	2.20E-07	4.95E-06	down
FNDC4	32.4496	-2.87344	2.22E-07	4.99E-06	down
LOC124901282	23.8092	-2.63039	2.22E-07	4.99E-06	down
LOC124900814	156.377	-1.78653	2.25E-07	5.05E-06	down
ARL10	234.465	-1.57147	2.26E-07	5.08E-06	down
PDE9A-AS1	58.1745	-2.07932	2.35E-07	5.29E-06	down
LINC02988	6.41049	-6.32178	2.39E-07	5.36E-06	down
SOCS2	308.626	-1.58713	2.39E-07	5.37E-06	down
CDH6	126.651	-1.55587	2.40E-07	5.39E-06	down
LOC124902754	6.24464	-6.28443	2.41E-07	5.41E-06	down
LOC105378839	6.28533	-6.29221	2.45E-07	5.49E-06	down
IGSF10	121.646	-3.02427	2.47E-07	5.52E-06	down
LIX1L	245.769	-1.85002	2.48E-07	5.53E-06	down
VAMP2	296.362	-1.0753	2.49E-07	5.57E-06	down
TM6SF1	15.1844	-2.7865	2.51E-07	5.60E-06	down
TDRD10	23.4393	-3.20058	2.58E-07	5.76E-06	down
LOC105371870	162.544	-1.81729	2.59E-07	5.76E-06	down
SHISA6	30.4249	-3.05771	2.61E-07	5.82E-06	down
CTIF	349.094	-1.24123	2.63E-07	5.85E-06	down
LINC01128	489.293	-1.19631	2.64E-07	5.87E-06	down
EFS	32.9699	-2.23297	2.65E-07	5.88E-06	down
SAMD11	28.7442	-2.24468	2.65E-07	5.89E-06	down
SLC8A1-AS1	30.0114	-2.80116	2.69E-07	5.96E-06	down
THSD1	48.4636	-1.59368	2.72E-07	6.04E-06	down
PNPLA7	294.385	-1.65061	2.75E-07	6.09E-06	down
FRZB	88.912	-1.34414	2.77E-07	6.13E-06	down
LOC105377319	18.7941	-3.5304	2.79E-07	6.18E-06	down
LINC01418	10.358	-4.56317	2.80E-07	6.19E-06	down
ISL1	19.717	-2.28152	2.84E-07	6.28E-06	down
PALM2AKAP2	1646.9	-1.1802	2.89E-07	6.38E-06	down
MYL6	6025.67	-1.30449	2.89E-07	6.38E-06	down
PCDHA3	11.1714	-4.66258	2.89E-07	6.38E-06	down
HOXA13	456.394	-1.69146	2.91E-07	6.42E-06	down
LINC01341	15.7598	-2.73072	2.92E-07	6.43E-06	down
WDR17	122.002	-3.63113	2.95E-07	6.49E-06	down
NAALAD2	67.4306	-2.4364	2.97E-07	6.54E-06	down
MDFIC	233.431	-1.58955	3.00E-07	6.59E-06	down
PLEKHG4B	38.7455	-3.25319	3.04E-07	6.68E-06	down
APLP1	10.5889	-4.22822	3.07E-07	6.73E-06	down
NUP50P2	33.7846	-1.94502	3.07E-07	6.74E-06	down
PCDHGC3	140.323	-1.46026	3.12E-07	6.84E-06	down
LOC124904101	11.3174	-3.60317	3.14E-07	6.87E-06	down
GJA4	46.7571	-2.04309	3.19E-07	6.99E-06	down
LOC100132239	15.5359	-3.03455	3.21E-07	7.01E-06	down
STK32B	27.794	-2.49336	3.21E-07	7.02E-06	down
BMERB1	31.7512	-2.26348	3.28E-07	7.16E-06	down
PTPN21	453.715	-1.41354	3.31E-07	7.21E-06	down
SSC5D	212.279	-2.98709	3.38E-07	7.36E-06	down
TMCC2	19.5178	-2.46706	3.40E-07	7.40E-06	down
SNX29P2	43.8341	-2.02586	3.41E-07	7.42E-06	down
PCAT19	23.0853	-2.44713	3.43E-07	7.46E-06	down
RPL10P7	6.95092	-6.43734	3.44E-07	7.48E-06	down
CDKN2C	114.97	-1.74929	3.45E-07	7.49E-06	down
DENND2A	196.931	-1.32864	3.50E-07	7.60E-06	down
DLGAP1	17.4285	-2.74896	3.54E-07	7.69E-06	down
PKD1	631.561	-1.22771	3.60E-07	7.81E-06	down
USHBP1	17.9678	-2.28585	3.61E-07	7.82E-06	down
PPP1R12A	2656.13	-1.19148	3.66E-07	7.93E-06	down
PLCXD3	18.8164	-3.8027	3.69E-07	7.99E-06	down
LOC124905605	12.6486	-3.01283	3.75E-07	8.12E-06	down
NMUR1	31.3402	-1.96771	3.78E-07	8.17E-06	down
TAL1	25.7771	-2.69309	3.84E-07	8.28E-06	down
HDAC4	2902.95	-1.03058	3.84E-07	8.28E-06	down
PHOX2B	6.12758	-6.25657	3.91E-07	8.43E-06	down
S1PR3	144.202	-1.56865	3.96E-07	8.53E-06	down
GSN-AS1	172.214	-1.3529	3.96E-07	8.53E-06	down
SLC16A2	76.0407	-1.99809	3.98E-07	8.56E-06	down
STK32A	55.5097	-1.95852	4.07E-07	8.74E-06	down
INSYN1	14.0712	-3.2857	4.07E-07	8.74E-06	down
TMEM200B	31.9209	-3.06543	4.09E-07	8.79E-06	down
TNFSF14	101.187	-2.40541	4.16E-07	8.93E-06	down
CAND2	51.202	-1.61474	4.21E-07	9.04E-06	down
[truncated: 2,484 more rows]

## Sheet: Table S5
Table S5 Methylated genes identified in all four replicates
Chr	Start	End	Strand	Gene	Condition
NC_060925.1	1843564	1855417	-	PEX10	CRC
NC_060925.1	3140840	3161976	-	WRAP73	CRC
NC_060925.1	8685973	8688082	-	MIR34A	CRC
NC_060925.1	9391187	9455193	-	CTNNBIP1	CRC
NC_060925.1	10596153	10603582	-	SRM	CRC
NC_060925.1	13023717	13059901	+	PDPN	CRC
NC_060925.1	16784288	16788222	+	LOC105376806	CRC
NC_060925.1	16784929	16794008	-	MFAP2	CRC
NC_060925.1	22459488	22464703	+	C1QA	CRC
NC_060925.1	22466666	22473122	+	C1QC	CRC
NC_060925.1	27507374	27515475	-	IFI6	CRC
NC_060925.1	28345999	28380949	+	RCC1	CRC
NC_060925.1	28432229	28438630	+	RAB42	CRC
NC_060925.1	32671499	32718671	+	S100PBP	CRC
NC_060925.1	37546290	37558969	-	AIRIM	CRC
NC_060925.1	37555243	37574423	+	CDCA8	CRC
NC_060925.1	38891542	38901803	+	NDUFS5	CRC
NC_060925.1	43227529	43233751	+	CDC20	CRC
NC_060925.1	46930944	46995763	+	CYP4Z1	CRC
NC_060925.1	51935800	51972197	+	BTF3L4	CRC
NC_060925.1	58453397	58457216	-	TACSTD2	CRC
NC_060925.1	65140745	65293848	+	DNAJC6	CRC
NC_060925.1	68351536	68376468	-	DEPDC1	CRC
NC_060925.1	85091053	85102781	-	C1orf52	CRC
NC_060925.1	88876192	88942843	+	LOC105378841	CRC
NC_060925.1	88895700	88910571	-	GBP1	CRC
NC_060925.1	91866768	91877110	-	LOC124904218	CRC
NC_060925.1	91872824	91908391	+	EPHX4	CRC
NC_060925.1	110377933	110408181	-	SLC16A4	CRC
NC_060925.1	112832725	112865199	-	LINC01356	CRC
NC_060925.1	113708467	113773550	-	PHTF1	CRC
NC_060925.1	117936985	117975793	+	WDR3	CRC
NC_060925.1	117962843	118196535	-	SPAG17	CRC
NC_060925.1	120426197	120482975	+	NBPF8	CRC
NC_060925.1	145167482	145175682	+	LINC01719	CRC
NC_060925.1	148904840	148924747	+	FCGR1A	CRC
NC_060925.1	148906835	148938505	-	H2BC18	CRC
NC_060925.1	150884358	150894807	+	OAZ3	CRC
NC_060925.1	152793919	152799117	+	SNAPIN	CRC
NC_060925.1	155210478	155222930	-	MEX3A	CRC
NC_060925.1	155663992	155710965	-	IQGAP3	CRC
NC_060925.1	160885753	160895733	-	LOC124905743	CRC
NC_060925.1	162664885	162701025	+	NUF2	CRC
NC_060925.1	171196091	171775179	+	DNM3	CRC
NC_060925.1	181958121	181965886	-	RGS16	CRC
NC_060925.1	199808434	199879845	-	KIF14	CRC
NC_060925.1	200741308	200766907	-	CSRP1	CRC
NC_060925.1	203462758	203480572	-	GOLT1A	CRC
NC_060925.1	204347508	204350839	-	TMEM81	CRC
NC_060925.1	204645747	204716283	-	LEMD1	CRC
NC_060925.1	204977487	205016861	-	NUCKS1	CRC
NC_060925.1	209072743	209104338	+	UTP25	CRC
NC_060925.1	210904362	210923749	-	NEK2	CRC
NC_060925.1	210919890	210933582	+	NEK2-DT	CRC
NC_060925.1	211608613	211661583	-	PACC1	CRC
NC_060925.1	224589793	224619112	-	LBR	CRC
NC_060925.1	227644615	227647070	+	H2BC26	CRC
NC_060925.1	227645876	227648385	-	H2AC25	CRC
NC_060925.1	230399853	230423165	-	FAM89A	CRC
NC_060925.1	230400724	230402820	-	MIR1182	CRC
NC_060925.1	234112778	234122379	+	LINC01132	CRC
NC_060925.1	241251764	241301952	+	EXO1	CRC
NC_060925.1	246377209	246441658	-	ZNF695	CRC
NC_060925.1	246377209	246512418	-	ZNF670-ZNF695	CRC
NC_060925.1	246466233	246512418	-	ZNF670	CRC
NC_060926.1	10748978	10815109	+	ATP6V1C2	CRC
NC_060926.1	10813390	10869711	-	PDIA6	CRC
NC_060926.1	19943794	20025609	-	WDR35	CRC
NC_060926.1	26599745	26618672	+	CIMIP2C	CRC
NC_060926.1	27141029	27162791	-	CGREF1	CRC
NC_060926.1	27320074	27349850	+	TRIM54	CRC
NC_060926.1	27349815	27352860	-	UCN	CRC
NC_060926.1	27351915	27367520	-	MPV17	CRC
NC_060926.1	27624128	27666302	+	ZNF512	CRC
NC_060926.1	58164077	58248209	-	FANCL	CRC
NC_060926.1	61148976	61170676	+	C2orf74	CRC
NC_060926.1	61806309	61862167	-	FAM161A	CRC
NC_060926.1	73742992	73752466	-	TPRKB	CRC
NC_060926.1	74205390	74226316	+	MTHFD2	CRC
NC_060926.1	74660820	74718286	+	SEMA4F	CRC
NC_060926.1	75501601	75581027	-	EVA1A	CRC
NC_060926.1	85539227	85547340	+	MAT2A	CRC
NC_060926.1	85546779	85565552	-	GGCX	CRC
NC_060926.1	86106305	86144223	+	PTCD3	CRC
NC_060926.1	86146002	86199566	-	IMMT	CRC
NC_060926.1	87639742	87641821	+	MIR4435-1	CRC
NC_060926.1	87674423	87699693	-	LOC101928214	CRC
NC_060926.1	90112212	90149895	-	LOC124906039	CRC
NC_060926.1	96840375	96883701	+	NCAPH	CRC
NC_060926.1	106544416	106562869	+	LOC124906056	CRC
NC_060926.1	109245356	109346048	+	CCDC138	CRC
NC_060926.1	111060427	111102976	-	BUB1	CRC
NC_060926.1	111746791	111748864	-	MIR4435-2	CRC
NC_060926.1	113143462	113169534	+	NT5DC4	CRC
NC_060926.1	113741121	113753839	-	LOC105373567	CRC
NC_060926.1	113749557	113850593	+	LINC02966	CRC
NC_060926.1	120778882	120786549	+	INHBB	CRC
NC_060926.1	159115156	159193822	-	PKP4-AS1	CRC
NC_060926.1	159249305	159278068	+	DAPL1	CRC
NC_060926.1	160167869	160228395	+	MARCHF7	CRC
NC_060926.1	170211406	170231829	+	KLHL23	CRC
NC_060926.1	170274405	170289608	+	SSB	CRC
NC_060926.1	171190053	171195210	+	SP5	CRC
NC_060926.1	173219758	173539439	+	RAPGEF4	CRC
NC_060926.1	173559966	173754582	+	MAP3K20	CRC
NC_060926.1	173684280	173770605	-	MAP3K20-AS1	CRC
NC_060926.1	173839091	173855221	+	CDCA7	CRC
NC_060926.1	189520729	189932392	-	COL5A2	CRC
NC_060926.1	190148718	190155647	+	ASDURF	CRC
NC_060926.1	197316688	197412380	-	PGAP1	CRC
NC_060926.1	201263880	201297604	-	BZW1-AS1	CRC
NC_060926.1	201293023	201310790	+	BZW1	CRC
NC_060926.1	202125526	202182790	-	MPP4	CRC
NC_060926.1	203808332	203914077	+	ABI2	CRC
NC_060926.1	207219869	207249441	-	MDH1B	CRC
NC_060926.1	207245719	207278310	+	FASTKD2	CRC
NC_060926.1	216029189	216199748	+	LOC102724861	CRC
NC_060926.1	216097003	216330916	-	LINC00607	CRC
NC_060926.1	219195391	219244038	+	TTLL4	CRC
NC_060926.1	238079089	238085928	+	RAB17-DT	CRC
NC_060926.1	238455016	238532785	+	UBE2F	CRC
NC_060926.1	238548904	238589302	+	SCLY	CRC
NC_060926.1	238915065	238942362	+	ASB1	CRC
NC_060927.1	48184306	48217830	-	CDC25A	CRC
NC_060927.1	49386555	49389726	-	GPX1	CRC
NC_060927.1	49713231	49720759	-	MST1	CRC
NC_060927.1	52005983	52014115	+	ABHD14A	CRC
NC_060927.1	52005983	52022117	+	ABHD14A-ACY1	CRC
NC_060927.1	52077133	52082663	+	LOC124906238	CRC
NC_060927.1	52716831	52727408	+	GNL3	CRC
NC_060927.1	57130265	57212589	-	IL17RD	CRC
NC_060927.1	62441892	62921090	-	CADPS	CRC
NC_060927.1	118522573	119167711	-	LSAMP	CRC
NC_060927.1	123044047	123070908	-	LRRC58	CRC
NC_060927.1	124151355	124267920	-	POLQ	CRC
NC_060927.1	130331077	130357098	+	MCM2	CRC
NC_060927.1	131872317	131907969	-	ISY1	CRC
NC_060927.1	139696644	139751732	+	IL20RB	CRC
NC_060927.1	141347369	141374071	+	FAIM	CRC
NC_060927.1	152268462	152478040	-	WWTR1	CRC
NC_060927.1	162761550	162770734	+	IL12A	CRC
NC_060927.1	172550873	172555662	-	ACTRT3	CRC
NC_060927.1	173201212	173219032	+	CLDN11	CRC
NC_060927.1	183712436	183784535	+	FXR1	CRC
NC_060927.1	185743177	185793010	-	DCUN1D1	CRC
NC_060927.1	186940744	186946810	-	EIF2B5-DT	CRC
NC_060927.1	189632911	189649554	-	LINC02043	CRC
NC_060927.1	197053410	197069898	-	LRRC15	CRC
NC_060927.1	199425670	199433642	-	CEP19	CRC
NC_060927.1	199663927	199668584	+	NCBP2-AS1	CRC
NC_060928.1	1690606	1712149	-	SLBP	CRC
NC_060928.1	4827290	4833545	+	MSX1	CRC
NC_060928.1	6666946	6672248	+	S100P	CRC
NC_060928.1	8570626	8599700	+	CPZ	CRC
NC_060928.1	8589351	8609292	-	LOC124906398	CRC
NC_060928.1	39150167	39255444	+	WDR19	CRC
NC_060928.1	86227954	86249175	+	THAP9	CRC
NC_060928.1	91707824	91774756	+	HERC6	CRC
NC_060928.1	91743142	91801365	-	LOC102723458	CRC
NC_060928.1	97521080	97606799	+	SMARCAD1	CRC
NC_060928.1	102308655	102377714	+	METAP1	CRC
NC_060928.1	106417702	106512204	-	CENPE	CRC
NC_060928.1	109017919	109158852	+	GSTCD	CRC
NC_060928.1	150803228	150869037	+	EDNRA	CRC
NC_060928.1	158674560	158711763	-	MAP9	CRC
NC_060928.1	158685019	158693260	+	MAP9-AS1	CRC
NC_060928.1	158997647	159069856	+	GUCY1A1	CRC
NC_060929.1	688861	692340	+	LOC124906471	CRC
NC_060929.1	1619199	1642377	-	LOC105374614	CRC
NC_060929.1	7787841	7840236	+	MTRR	CRC
NC_060929.1	7798283	7810155	-	FASTKD3	CRC
NC_060929.1	43268550	43280103	+	LOC105374748	CRC
NC_060929.1	45060653	45069220	+	MRPS30	CRC
NC_060929.1	53923465	53939543	-	MOCS2	CRC
NC_060929.1	53935628	53942912	+	MOCS2-DT	CRC
NC_060929.1	55805520	55815241	-	ESM1	CRC
NC_060929.1	56058442	56062898	-	CCNO	CRC
NC_060929.1	66411457	66450919	-	TRIM23	CRC
NC_060929.1	66541992	66651091	+	NLN	CRC
NC_060929.1	70010189	70032958	+	CENPH	CRC
NC_060929.1	72066680	72140018	+	MCCC2	CRC
NC_060929.1	80094704	80172520	+	TENT2	CRC
NC_060929.1	83538672	83568523	-	TMEM167A	CRC
NC_060929.1	133208481	133259281	-	KIF3A	CRC
NC_060929.1	136549486	136586315	+	TGFBI	CRC
NC_060929.1	138811484	138866572	-	CDC25C	CRC
NC_060929.1	141710475	141716855	+	PCDHB9	CRC
NC_060929.1	141722941	141729093	+	PCDHB11	CRC
NC_060929.1	141746654	141753070	+	PCDHB14	CRC
NC_060929.1	141768701	141774671	+	PCDHB15	CRC
NC_060929.1	142165308	142179433	-	FCHSD1	CRC
NC_060929.1	149878331	149889398	+	GRPEL2	CRC
NC_060929.1	149882931	149894457	-	GRPEL2-AS1	CRC
NC_060929.1	151227305	151239571	-	RBM22	CRC
NC_060929.1	152213924	152226891	+	CLMAT3	CRC
NC_060929.1	160948365	160957262	+	PTTG1	CRC
NC_060929.1	173866546	173875180	+	LOC124901137	CRC
NC_060929.1	177981140	177993206	-	PRR7-AS1	CRC
NC_060929.1	177987257	177999332	+	PRR7	CRC
NC_060930.1	2748111	2766894	+	SERPINB9-AS1	CRC
NC_060930.1	2753393	2771547	-	SERPINB9	CRC
NC_060930.1	6564024	6672403	-	LOC101928004	CRC
NC_060930.1	7256847	7287080	+	RIOK1	CRC
NC_060930.1	10556584	10577501	+	PAK1IP1	CRC
NC_060930.1	26049896	26052365	+	H2BC6	CRC
NC_060930.1	26065245	26069759	-	H3C4	CRC
NC_060930.1	26083398	26085914	+	H2AC8	CRC
NC_060930.1	26999858	27002350	+	H2AC11	CRC
NC_060930.1	27001131	27003610	-	H2BC11	CRC
NC_060930.1	27241773	27273038	+	ZNF391	CRC
NC_060930.1	27761076	27763542	+	H2BC17	CRC
NC_060930.1	27762350	27764836	-	H2AC17	CRC
NC_060930.1	28857542	28863364	+	HCG15	CRC
NC_060930.1	30552255	30557626	-	NRM	CRC
NC_060930.1	32001551	32008271	-	PRRT1	CRC
NC_060930.1	32004716	32016865	+	PPT2	CRC
NC_060930.1	32005990	32009553	-	LOC100507547	CRC
NC_060930.1	34058576	34069936	+	HMGA1	CRC
NC_060930.1	34578289	34596650	+	SNRPC	CRC
NC_060930.1	41464001	41482783	+	MDFI	CRC
NC_060930.1	43402918	43449256	+	POLH	CRC
NC_060930.1	52102764	52125487	-	MCM3	CRC
NC_060930.1	53269386	53346832	+	GCLC-AS1	CRC
NC_060930.1	56883682	56896296	+	KIAA1586	CRC
NC_060930.1	57009351	57028858	+	BAG2	CRC
NC_060930.1	74600410	74630713	-	CGAS	CRC
NC_060930.1	76261502	76385203	-	COL12A1	CRC
NC_060930.1	90327918	90374228	+	PM20D2	CRC
NC_060930.1	90338918	90357204	-	LOC101929004	CRC
NC_060930.1	111278252	111360111	-	WASF1	CRC
NC_060930.1	112264105	112414313	+	SLC16A10	CRC
NC_060930.1	123585813	123621398	+	HSF2	CRC
NC_060930.1	126936147	126949784	+	HEY2	CRC
NC_060930.1	137419143	137440419	-	MTFR2	CRC
NC_060930.1	150598139	150601155	+	SUMO4	CRC
NC_060930.1	151260425	151270490	-	ULBP3	CRC
NC_060930.1	169131692	169136434	+	LOC441179	CRC
NC_060930.1	170562823	170591487	+	THBS2-AS1	CRC
NC_060931.1	245102	252096	-	LINC03015	CRC
NC_060931.1	1215563	1234269	+	LOC102723758	CRC
NC_060931.1	1851189	1856870	-	ELFN1-AS1	CRC
NC_060931.1	2093183	2100995	+	LOC124901573	CRC
NC_060931.1	2218220	2231306	+	LOC105375127	CRC
NC_060931.1	2353644	2364561	+	NUDT1	CRC
NC_060931.1	23433779	23448169	+	MALSU1	CRC
NC_060931.1	30634310	30644526	-	GGCT	CRC
NC_060931.1	30730340	30771637	+	GARS1	CRC
NC_060931.1	36465400	36533625	-	MATCAP2	CRC
NC_060931.1	41843512	41869440	-	INHBA	CRC
NC_060931.1	41850317	41937768	+	INHBA-AS1	CRC
NC_060931.1	56170861	56213278	-	PSPH	CRC
NC_060931.1	56209599	56223813	+	CCT6A	CRC
NC_060931.1	66196536	66214865	-	ERV3-1	CRC
NC_060931.1	67334904	67376648	+	CRCP	CRC
NC_060931.1	68494670	68508747	+	SPDYE21	CRC
NC_060931.1	75284937	75325667	+	LIMK1	CRC
NC_060931.1	75433796	75458693	-	RFC2	CRC
NC_060931.1	88446097	88472238	-	TMEM243	CRC
NC_060931.1	93802706	93834343	-	FAM133B	CRC
NC_060931.1	101357482	101365359	+	CNPY4	CRC
NC_060931.1	105440576	105524271	-	ORC5	CRC
NC_060931.1	106879330	106897701	-	EFCAB10	CRC
NC_060931.1	118266670	118545512	+	ST7	CRC
NC_060931.1	118590786	118640396	-	WNT2	CRC
NC_060931.1	126139780	126249229	-	POT1	CRC
NC_060931.1	129765662	129770201	+	HILPDA	CRC
NC_060931.1	139184080	139313621	-	CREB3L2	CRC
NC_060931.1	144590997	144618628	+	LOC105375546	CRC
NC_060931.1	144746556	144766287	-	EPHA1	CRC
NC_060932.1	6254102	6319682	-	ANGPT2	CRC
NC_060932.1	24116910	24131801	-	STC1	CRC
NC_060932.1	38304935	38336767	+	EIF4EBP1	CRC
NC_060932.1	39272115	39382400	+	ADAM9	CRC
NC_060932.1	40188729	40205625	+	IDO1	CRC
NC_060932.1	42425379	42445504	+	AP3M2	CRC
NC_060932.1	56586778	56595798	+	CHCHD7	CRC
NC_060932.1	68755073	69245732	+	C8orf34	CRC
NC_060932.1	80321133	80388889	+	LOC124901966	CRC
NC_060932.1	80350048	80463598	-	MRPS28	CRC
NC_060932.1	94008453	94093047	-	TRIQK	CRC
NC_060932.1	94863113	94865821	+	RBM12B-AS1	CRC
NC_060932.1	94864085	94869536	+	RBM12B-DT	CRC
NC_060932.1	96005210	96023694	-	CCNE2	CRC
NC_060932.1	96370169	96396457	-	CFAP418	CRC
NC_060932.1	97364733	97389331	-	MTERF3	CRC
NC_060932.1	101829029	101831085	-	MIR7705	CRC
NC_060932.1	103782493	103814959	+	LOC101927245	CRC
NC_060932.1	104526288	104544756	-	SLC25A32	CRC
NC_060932.1	104541035	104571087	+	DCAF13	CRC
NC_060932.1	109329722	109379212	-	EIF3E	CRC
NC_060932.1	124545829	124606788	+	NTAQ1	CRC
NC_060932.1	128138552	128148411	+	PCAT1	CRC
NC_060932.1	128315169	128327013	-	CASC19	CRC
NC_060932.1	128334583	128348476	-	CCAT1	CRC
NC_060932.1	128921451	128923517	+	MIR1204	CRC
NC_060932.1	144160226	144166106	+	LY6E	CRC
NC_060932.1	144514257	144518269	-	RHPN1-AS1	CRC
NC_060932.1	144870787	144878895	+	MAPK15	CRC
NC_060932.1	144983981	144989568	+	LOC107986985	CRC
NC_060933.1	2807740	2849894	-	PUM3	CRC
NC_060933.1	26913987	26959845	-	PLAA	CRC
NC_060933.1	32989181	33043681	-	APTX	CRC
NC_060933.1	33039834	33056468	+	DNAJA1	CRC
NC_060933.1	34346133	34362241	+	NUDT2	CRC
NC_060933.1	35828452	35834929	-	SPAG8	CRC
NC_060933.1	35833627	35838146	-	HINT2	CRC
NC_060933.1	98415772	98435767	-	ISCA1	CRC
NC_060933.1	101168260	101343598	-	SHC3	CRC
NC_060933.1	101472973	101480477	+	CKS2	CRC
NC_060933.1	101474003	101476084	+	MIR3153	CRC
NC_060933.1	108557662	108592090	-	ZNF367	CRC
NC_060933.1	109201457	109213423	-	CTSV	CRC
NC_060933.1	109311639	109326854	-	LOC112268050	CRC
NC_060933.1	110142335	110161743	-	LOC124902226	CRC
NC_060933.1	110155376	110165047	+	LOC124902225	CRC
NC_060933.1	139601648	139615379	+	SLC2A8	CRC
NC_060933.1	139901102	139924631	-	PTRH1	CRC
NC_060933.1	139911943	139922957	+	CFAP157	CRC
NC_060933.1	139921034	139939034	+	TTC16	CRC
NC_060933.1	140142875	140147630	-	DPM2	CRC
NC_060933.1	140143674	140148715	+	LOC124902280	CRC
NC_060933.1	140480470	140496104	+	SWI5	CRC
NC_060933.1	140925640	140930894	-	ZDHHC12	CRC
NC_060933.1	146239417	146247523	+	BRD3OS	CRC
NC_060933.1	150556630	150608299	+	LOC124906818	CRC
NC_060934.1	13174180	13225648	+	MCM10	CRC
NC_060934.1	13290862	13315116	-	PHYH	CRC
NC_060934.1	18676534	18700749	+	ARL5B	CRC
NC_060934.1	22333422	22339340	+	COMMD3	CRC
NC_060934.1	27595383	27611192	+	LINC02680	CRC
NC_060934.1	31952211	32049032	+	LOC107984219	CRC
NC_060934.1	45251013	45267954	-	CXCL12	CRC
NC_060934.1	57207567	57213612	-	ZWINT	CRC
NC_060934.1	71167949	71253681	-	LRRC20	CRC
NC_060934.1	73979847	74003215	+	NUDT13	CRC
NC_060934.1	74777718	74788885	+	PLAU	CRC
NC_060934.1	74781360	74796168	-	C10orf55	CRC
NC_060934.1	80251666	80316699	-	ZCCHC24	CRC
NC_060934.1	93470467	93534736	+	KIF11	CRC
NC_060934.1	94374610	94409086	+	CEP55	CRC
NC_060934.1	98338507	98380987	-	MMS19	CRC
NC_060934.1	98450620	98464067	+	ANKRD2	CRC
NC_060934.1	101229456	101249056	+	SCD	CRC
NC_060934.1	104190415	104240442	-	PCGF6	CRC
NC_060934.1	115130880	115188608	+	VWA2	CRC
NC_060934.1	115713884	115793964	+	FHIP2A	CRC
NC_060935.1	360910	364094	-	IFITM3	CRC
NC_060935.1	674921	677793	-	SCT	CRC
NC_060935.1	818734	830922	-	GATD1	CRC
NC_060935.1	2357957	2362047	-	ASCL2	CRC
NC_060935.1	4157950	4204024	+	RRM1	CRC
NC_060935.1	6738851	6743807	-	MRPL17	CRC
NC_060935.1	9841003	9895696	+	SBF2-AS1	CRC
NC_060935.1	9862927	9875620	+	LOC105369149	CRC
NC_060935.1	19314856	19433318	+	CSRP3-AS1	CRC
NC_060935.1	19344150	19363742	-	E2F8	CRC
NC_060935.1	20506397	20629944	+	PRMT3	CRC
NC_060935.1	27634869	27649239	-	LIN7C	CRC
NC_060935.1	28161289	28250842	-	KIF18A	CRC
NC_060935.1	35755225	35759630	+	FJX1	CRC
NC_060935.1	36080756	36371759	+	LDLRAD3	CRC
NC_060935.1	44881873	45089263	+	TSPAN18	CRC
NC_060935.1	57183042	57188701	-	APLNR	CRC
NC_060935.1	57408743	57427752	+	RTN4RL2	CRC
NC_060935.1	57434741	57467880	-	SLC43A1	CRC
NC_060935.1	57501830	57520098	-	UBE2L6	CRC
NC_060935.1	60790420	60802200	+	CCDC86	CRC
NC_060935.1	60873611	60888306	+	TMEM132A	CRC
NC_060935.1	61081750	61114918	-	VPS37C	CRC
NC_060935.1	61379482	61387743	+	TMEM216	CRC
NC_060935.1	63563752	63608267	-	PLAAT3	CRC
NC_060935.1	63800814	63817077	+	SPINDOC	CRC
NC_060935.1	64154127	64160690	+	LOC105369339	CRC
NC_060935.1	65120558	65129829	-	SYVN1	CRC
NC_060935.1	65346054	65350916	+	TIGD3	CRC
NC_060935.1	65990678	65998291	-	EIF1AD	CRC
NC_060935.1	65994213	65998283	+	BANF1	CRC
NC_060935.1	86242638	86288455	+	HIKESHI	CRC
NC_060935.1	86273959	86340611	-	LOC105369421	CRC
NC_060935.1	86886525	86898237	-	FZD4	CRC
NC_060935.1	90169311	90836304	+	DISC1FP1	CRC
NC_060935.1	93651491	93653617	-	SNORA40	CRC
NC_060935.1	102398458	102456892	-	TMEM123	CRC
NC_060935.1	118544763	118550282	+	TTC36	CRC
NC_060935.1	118589694	118622309	+	ARCN1	CRC
NC_060935.1	121045848	121114522	+	TBCEL	CRC
NC_060935.1	121045848	121216595	+	TBCEL-TECTA	CRC
NC_060935.1	125123053	125142287	-	TMEM218	CRC
NC_060935.1	125651757	125709785	+	CHEK1	CRC
NC_060935.1	125700163	125711487	-	ACRV1	CRC
NC_060936.1	6854092	6862585	-	CDCA3	CRC
NC_060936.1	9049893	9100416	-	A2M	CRC
NC_060936.1	9264161	9296648	+	LOC642846	CRC
NC_060936.1	14985067	15100688	-	RERG	CRC
NC_060936.1	30946354	30979293	+	DDX11	CRC
NC_060936.1	48957324	48963550	-	DDN	CRC
NC_060936.1	48958522	48981412	+	DDN-AS1	CRC
NC_060936.1	49282317	49293921	+	TROAP	CRC
NC_060936.1	49952172	49998504	-	RACGAP1	CRC
NC_060936.1	52132581	52157594	-	KRT80	CRC
NC_060936.1	53231854	53259351	+	ESPL1	CRC
NC_060936.1	54317281	54333118	-	GPR84	CRC
NC_060936.1	56680428	56695231	-	NACA	CRC
NC_060936.1	57023514	57058589	-	NEMP1	CRC
NC_060936.1	57730683	57737427	-	CYP27B1	CRC
NC_060936.1	57736820	57742454	-	METTL1	CRC
NC_060936.1	57738963	57750909	+	EEF1AKMT3	CRC
NC_060936.1	68274117	68313913	-	MDM1	CRC
NC_060936.1	69336679	69406033	+	YEATS4	CRC
NC_060936.1	76999082	77045421	-	E2F7	CRC
NC_060936.1	94438813	94443380	+	CEP83-DT	CRC
NC_060936.1	101836785	101884733	+	DRAM1	CRC
NC_060936.1	102079315	102158656	+	PARPBP	CRC
NC_060936.1	109070409	109086041	+	UNG	CRC
NC_060936.1	112003594	112087687	-	NAA25	CRC
NC_060936.1	112393849	112486820	+	PTPN11	CRC
NC_060936.1	119673075	119866647	-	CIT	CRC
NC_060936.1	120114374	120183877	-	GCN1	CRC
NC_060936.1	121435703	121437782	-	MIR7107	CRC
NC_060936.1	121836201	121886910	-	HPD	CRC
NC_060936.1	122057086	122064359	+	LINC02985	CRC
NC_060936.1	122679038	122711126	+	LOC124906985	CRC
NC_060936.1	122691222	122707487	-	LOC128966779	CRC
NC_060936.1	122696704	122700768	-	HCAR2	CRC
NC_060936.1	122710140	122714195	-	HCAR3	CRC
NC_060936.1	123759225	123937157	+	DNAH10	CRC
NC_060936.1	131972460	131978372	-	PUS1-AS1	CRC
NC_060937.1	23953491	24097408	+	RNF17	CRC
NC_060937.1	40435512	40533181	-	MTRF1	CRC
NC_060937.1	44159312	44211553	-	NUFIP1	CRC
NC_060937.1	51669598	51672169	-	CKAP2-DT	CRC
NC_060937.1	58885077	59385567	-	DIAPH3	CRC
NC_060937.1	97158508	97231138	+	IPO5	CRC
NC_060937.1	108490941	108498543	+	LINC03061	CRC
NC_060937.1	110094081	110102400	-	PRECSIT	CRC
NC_060938.1	14643301	14653715	-	OSGEP	CRC
NC_060938.1	14650129	14654670	+	APEX1	CRC
NC_060938.1	16962760	16971114	+	OXA1L	CRC
NC_060938.1	16971294	17019861	-	SLC7A7	CRC
NC_060938.1	17176445	17179839	+	LOC124903287	CRC
NC_060938.1	18378529	18389126	-	IPO4	CRC
NC_060938.1	25643623	25657096	-	DTD2	CRC
NC_060938.1	52600950	52624123	+	TOMM20L	CRC
NC_060938.1	52615545	52636567	-	TIMM9	CRC
NC_060938.1	54916015	54932882	-	SIX4	CRC
NC_060938.1	68820278	68823141	+	LOC101928352	CRC
NC_060938.1	69062129	69087245	-	PROX2	CRC
NC_060938.1	97949867	97969731	+	ZFYVE21	CRC
NC_060938.1	99005701	99013066	+	LOC102723342	CRC
NC_060939.1	38022313	38084404	+	BUB1B-PAK6	CRC
NC_060939.1	38043955	38084404	+	PAK6	CRC
NC_060939.1	38187915	38201483	+	KNSTRN	CRC
NC_060939.1	61901135	61951407	+	SNX1	CRC
NC_060939.1	62173847	62199108	-	PCLAF	CRC
NC_060939.1	64319489	64328329	-	RPL4	CRC
NC_060939.1	64324800	64371623	+	ZWILCH	CRC
NC_060939.1	64369025	64389488	-	LCTL	CRC
NC_060939.1	71499041	71531847	+	CD276	CRC
NC_060939.1	71741808	71769482	+	LOXL1	CRC
NC_060939.1	78640698	78815415	+	CEMIP	CRC
NC_060939.1	86793895	86839085	+	CARMAL	CRC
NC_060939.1	86996773	87072086	+	FANCI	CRC
NC_060939.1	95766682	95787984	+	LINC02251	CRC
NC_060939.1	96900942	96909018	+	TTC23-AS1	CRC
NC_060940.1	78987	134241	-	NPRL3	CRC
NC_060940.1	396130	408668	+	DECR2	CRC
NC_060940.1	791329	802898	+	CHTF18	CRC
NC_060940.1	2873285	2881250	-	PRSS22	CRC
NC_060940.1	2999487	3009174	-	PKMYT1	CRC
NC_060940.1	3037495	3041077	+	CLDN9	CRC
NC_060940.1	3136943	3144081	-	ZNF205-AS1	CRC
NC_060940.1	3520685	3566307	+	CLUAP1	CRC
NC_060940.1	4284515	4302348	-	TFAP4	CRC
NC_060940.1	4922845	4943947	+	LOC124903637	CRC
NC_060940.1	14936510	14953106	+	NPIPA1	CRC
NC_060940.1	18372372	18393116	-	NPIPA9	CRC
NC_060940.1	28537191	28604353	+	SBK1	CRC
NC_060940.1	30809819	30818234	-	DCTPP1	CRC
NC_060940.1	31478282	31484234	-	VKORC1	CRC
NC_060940.1	52452996	52488052	-	VPS35	CRC
NC_060940.1	62265473	62317098	-	BBS2	CRC
NC_060940.1	63792892	63816894	+	USB1	CRC
NC_060940.1	63908917	63927035	-	CFAP20	CRC
NC_060940.1	74439601	74531453	+	CDH3	CRC
NC_060940.1	75139466	75144800	+	NIP7	CRC
NC_060940.1	77870534	77877369	+	HP	CRC
NC_060940.1	94872309	94879778	+	CDT1	CRC
NC_060940.1	95654186	95677486	+	CPNE7	CRC
NC_060940.1	96090776	96108065	-	DBNDD1	CRC
NC_060941.1	1403675	1406850	+	PITPNA-AS1	CRC
NC_060941.1	1648754	1666265	+	SERPINF1	CRC
NC_060941.1	2217616	2219707	-	SNORD91A	CRC
NC_060941.1	18554463	18562730	+	LOC107985051	CRC
NC_060941.1	21477175	21502543	-	LINC02693	CRC
NC_060941.1	29259048	29270533	+	TMEM97	CRC
NC_060941.1	29669595	29686240	+	NEK8	CRC
NC_060941.1	30534010	30557662	+	ANKRD13B	CRC
NC_060941.1	33388282	33429086	+	PSMD11	CRC
NC_060941.1	38470550	38500180	+	DUSP14	CRC
NC_060941.1	39158147	39186117	+	MRPL45	CRC
NC_060941.1	39534773	39540027	-	EPOP	CRC
NC_060941.1	39927167	40017495	-	PLXDC1	CRC
NC_060941.1	41252019	41283395	-	TOP2A	CRC
NC_060941.1	42681614	42694788	-	NT5C3B	CRC
NC_060941.1	42690241	42704935	+	KLHL10	CRC
NC_060941.1	43514421	43524145	+	TUBG2	CRC
NC_060941.1	43706339	43715264	+	AOC3	CRC
NC_060941.1	44114165	44116355	+	LOC124904138	CRC
NC_060941.1	45788526	45790589	-	MIR6783	CRC
NC_060941.1	46108139	46117839	-	SPATA32	CRC
NC_060941.1	50829764	50838100	+	DLX4	CRC
NC_060941.1	51051162	51070680	-	COL1A1	CRC
NC_060941.1	56325061	56410238	-	SMIM36	CRC
NC_060941.1	59835276	59976976	-	TRIM37	CRC
NC_060941.1	59977953	60025284	-	SKA2	CRC
NC_060941.1	75662404	75670235	-	NAT9	CRC
NC_060941.1	77566753	77570481	+	LOC105274304	CRC
NC_060941.1	79914136	79924580	-	C1QTNF1-AS1	CRC
NC_060941.1	80673116	80685808	+	CBX2	CRC
NC_060941.1	80709992	80719646	+	LOC124907944	CRC
NC_060941.1	81461927	81490474	-	LOC105371922	CRC
NC_060941.1	82754997	82760749	-	ALYREF	CRC
NC_060941.1	82792988	82797912	+	MILIP	CRC
NC_060941.1	82799550	82806459	-	PYCR1	CRC
NC_060941.1	83704197	83716778	-	ZNF750	CRC
NC_060941.1	83817341	83943858	-	B3GNTL1	CRC
NC_060943.1	813769	819749	+	CFD	CRC
NC_060943.1	5899694	5903651	+	CAPS	CRC
NC_060943.1	7521360	7534743	+	MCOLN1	CRC
NC_060943.1	10692920	10697436	-	CDKN2D	CRC
NC_060943.1	11680553	11688741	-	ELOF1	CRC
NC_060943.1	11804329	11825579	-	LOC124908072	CRC
NC_060943.1	12830939	12833008	-	SNORD41	CRC
NC_060943.1	12929085	12938153	+	RNASEH2A	CRC
NC_060943.1	14246124	14265201	-	ASF1B	CRC
NC_060943.1	15283989	15327912	-	NOTCH3	CRC
NC_060943.1	15955070	15964444	+	UCA1	CRC
NC_060943.1	15955070	15965130	+	LOC124900418	CRC
NC_060943.1	15955168	15965727	-	LOC124908074	CRC
NC_060943.1	16761223	16764513	+	LOC105372296	CRC
NC_060943.1	19167394	19193996	+	ARMC6	CRC
NC_060943.1	19326750	19338416	+	RFXANK	CRC
NC_060943.1	36970949	37015816	+	UBA2	CRC
NC_060943.1	37697360	37714531	+	FXYD5	CRC
NC_060943.1	38153335	38159611	-	HAUS5-DT	CRC
NC_060943.1	38598696	38656963	+	WDR62	CRC
NC_060943.1	40625257	40658749	-	WDR87BP	CRC
NC_060943.1	48165961	48178760	+	KLC3	CRC
NC_060943.1	48417036	48431476	-	GPR4	CRC
NC_060943.1	49209839	49235598	-	LOC105372426	CRC
NC_060943.1	51317698	51324699	+	EMP3	CRC
NC_060943.1	52107104	52113194	+	LIN7B	CRC
NC_060943.1	52113136	52115877	-	C19orf73	CRC
NC_060943.1	52675341	52688515	+	PRMT1	CRC
NC_060943.1	56932038	56950897	-	MYADM-AS1	CRC
NC_060943.1	58479406	58498795	+	RPL28	CRC
NC_060943.1	58481655	58483716	+	MIR6805	CRC
NC_060943.1	58495197	58505241	-	UBE2S	CRC
NC_060943.1	58501598	58522182	+	LOC105372462	CRC
NC_060943.1	60577865	60593144	+	ZNF419	CRC
NC_060943.1	60776907	60787580	+	ZNF551	CRC
NC_060944.1	422107	440963	+	TRIB3	CRC
NC_060944.1	2824548	2833102	-	CPXM1	CRC
NC_060944.1	4181413	4222031	+	SMOX	CRC
NC_060944.1	17544579	17621878	-	BFSP1	CRC
NC_060944.1	25459752	25475309	-	LOC105372581	CRC
NC_060944.1	25470775	25513638	+	GINS1	CRC
NC_060944.1	33236668	33293768	+	HM13	CRC
NC_060944.1	33461246	33526408	+	TPX2	CRC
NC_060944.1	33668974	33678683	-	PDRG1	CRC
NC_060944.1	34544449	34577086	+	MAPRE1	CRC
NC_060944.1	35402008	35414916	-	E2F1	CRC
NC_060944.1	35953425	36036942	-	AHCY	CRC
NC_060944.1	38476075	38500047	-	DSN1	CRC
NC_060944.1	45189165	45197503	+	SRSF6	CRC
NC_060944.1	46677999	46698286	-	TOMM34	CRC
NC_060944.1	46689086	46695426	+	LOC124904912	CRC
NC_060944.1	47510745	47530411	-	WFDC3	CRC
NC_060944.1	47547141	47553438	+	UBE2C	CRC
NC_060944.1	52080328	52092960	-	LINC01271	CRC
NC_060944.1	53553791	53575978	-	SALL4	CRC
NC_060944.1	58146836	58171709	-	AURKA	CRC
NC_060944.1	59126709	59156957	+	RAE1	CRC
NC_060944.1	59486177	59490774	+	NKILA	CRC
NC_060944.1	64181604	64185021	+	RPS21	CRC
NC_060944.1	64182804	64185490	-	RPS21-DT	CRC
NC_060944.1	64461697	64467316	-	SLCO4A1-AS1	CRC
NC_060945.1	2852777	2866373	-	LOC105379499	CRC
NC_060945.1	30659493	30684541	+	MRAP	CRC
NC_060945.1	34765975	34801594	+	CHAF1B	CRC
NC_060945.1	36611403	36690781	+	KCNJ15	CRC
NC_060945.1	39748638	39798083	+	MX2	CRC
NC_060945.1	41799865	41809166	+	LINC00319	CRC
NC_060945.1	41803374	41809166	+	LOC124900467	CRC
NC_060945.1	44570708	44613332	-	LSS	CRC
NC_060946.1	20317463	20347602	+	COMT	CRC
NC_060946.1	26972936	26976972	+	TFIP11-DT	CRC
NC_060946.1	30887111	30892397	+	MTFP1	CRC
NC_060946.1	35578637	35691949	-	LINC01399	CRC
NC_060946.1	36947364	36969214	-	FOXRED2	CRC
NC_060946.1	39124822	39144043	+	CBY1	CRC
NC_060946.1	43630715	43644077	+	TSPO	CRC
NC_060946.1	45896580	45917342	+	RIBC2	CRC
NC_060947.1	2302268	2354297	+	CD99	CRC
NC_060947.1	12370896	12405716	+	PRPS2	CRC
NC_060947.1	46990326	46996679	+	TIMP1	CRC
NC_060947.1	47883027	47895371	+	FTSJ1	CRC
NC_060947.1	70637554	70673929	-	ERCC6L	CRC
NC_060947.1	99260925	99284058	+	CSTF2	CRC
NC_060947.1	99539564	99625927	+	CENPI	CRC
NC_060947.1	101155397	101162682	+	GPRASP2	CRC
NC_060947.1	101946141	101968502	-	RAB40A	CRC
NC_060947.1	105334674	105367377	+	CLDN2	CRC
NC_060947.1	118295798	118320877	-	NKAP	CRC
NC_060947.1	118623869	118633458	+	ZBTB33	CRC
NC_060947.1	118626490	118688494	-	TMEM255A	CRC
NC_060947.1	151162487	151239920	+	ZNF185	CRC
NC_060925.1	9168040	9271897	+	PIK3CD	NC
NC_060925.1	10911329	10920422	+	LOC105376740	NC
NC_060925.1	17857438	17872481	+	LOC105376812	NC
NC_060925.1	19116775	19121264	-	LOC100506730	NC
NC_060925.1	23263051	23321108	-	ASAP3	NC
NC_060925.1	27245554	27333475	-	WASF2	NC
NC_060925.1	27612513	27665738	+	STX12	NC
NC_060925.1	36659019	36900269	-	GRIK3	NC
NC_060925.1	44652829	44666929	-	BEST4	NC
NC_060925.1	45566668	45629842	-	IPP	NC
NC_060925.1	48088656	48127385	+	SLC5A9	NC
NC_060925.1	67179083	67276270	+	IL12RB2	NC
NC_060925.1	86315913	86369637	-	LOC124904210	NC
NC_060925.1	94938904	95045995	+	TLCD4	NC
NC_060925.1	112244570	112374886	-	LINC02884	NC
NC_060925.1	144258020	144281667	+	LOC124905677	NC
NC_060925.1	146462689	146475470	-	LOC124904404	NC
NC_060925.1	146470781	146472856	+	MIR5087	NC
NC_060925.1	159931205	159965298	+	LY9	NC
NC_060925.1	168750193	168818015	-	CCDC181	NC
NC_060925.1	168944736	168988000	-	SELP	NC
NC_060925.1	179081538	179171949	+	FAM163A	NC
NC_060925.1	189444081	189826968	-	BRINP3	NC
NC_060925.1	201449367	201581866	+	LGR6	NC
NC_060925.1	219164635	219172943	+	LOC107985281	NC
NC_060925.1	223217398	223227115	-	LOC124905682	NC
NC_060925.1	227392297	227404456	-	OBSCN-AS1	NC
NC_060925.1	227455130	227466846	-	LOC124904535	NC
NC_060925.1	230125941	230182452	+	CAPN9	NC
NC_060926.1	2717563	2853700	-	LOC105373390	NC
NC_060926.1	2905851	3142139	-	LINC01250	NC
NC_060926.1	16384541	16464685	+	LOC107985855	NC
NC_060926.1	20698448	20712559	+	GDF7	NC
NC_060926.1	26206391	26239634	+	GAREM2	NC
NC_060926.1	37201587	37223255	+	CEBPZOS	NC
NC_060926.1	38190542	38248669	-	LOC102723739	NC
NC_060926.1	47514342	47578038	-	KCNK12	NC
NC_060926.1	49914520	51030290	-	NRXN1	NC
NC_060926.1	67094010	67298956	+	LINC01828	NC
NC_060926.1	67133077	67227055	-	LINC01829	NC
NC_060926.1	67221144	67254293	+	LOC101927661	NC
NC_060926.1	98802385	98856818	+	CNGA3	NC
NC_060926.1	99187678	99210058	+	LOC107985922	NC
NC_060926.1	114866138	116270550	+	DPP10	NC
NC_060926.1	124460752	125358980	+	CNTNAP5	NC
NC_060926.1	164059859	164195293	-	FIGN	NC
NC_060926.1	169389027	169509061	-	ABCB11	NC
NC_060926.1	173039625	173210788	+	PDK1	NC
NC_060926.1	176661329	176679089	-	HAGLR	NC
NC_060926.1	176674799	176679038	+	HOXD1	NC
NC_060926.1	179257991	179263028	+	LOC101927055	NC
NC_060926.1	182158398	182172625	-	NEUROD1	NC
NC_060926.1	186272766	186291230	-	FSIP2-AS1	NC
NC_060926.1	190162363	190165527	-	LOC105373793	NC
NC_060926.1	201930523	201961624	+	STRADB	NC
NC_060926.1	203254630	203355223	-	ICA1L	NC
NC_060926.1	224238499	224322784	-	AP1S3	NC
NC_060926.1	231477391	231504484	+	SPATA3	NC
NC_060926.1	232002894	232016900	-	NMUR1	NC
NC_060926.1	233351135	233365383	+	SNORC	NC
NC_060926.1	241185861	241195208	+	AQP12A	NC
NC_060926.1	241666782	241690226	-	LOC105373971	NC
NC_060926.1	242507975	242515507	+	LOC285097	NC
NC_060927.1	2090772	3052283	+	CNTN4	NC
NC_060927.1	17044766	17058621	-	PLCL2-AS1	NC
NC_060927.1	32101733	32165789	+	GPD1L	NC
NC_060927.1	42823036	42882863	+	ACKR2	NC
NC_060927.1	42992952	43073043	+	GASK1A	NC
NC_060927.1	49820605	49834790	-	CDHR4	NC
NC_060927.1	49831138	49834907	+	INKA1	NC
NC_060927.1	52840496	52845530	-	LOC124906240	NC
NC_060927.1	71698509	71796043	-	EIF4E3	NC
NC_060927.1	125101734	125131889	+	FAM162A	NC
NC_060927.1	151614046	151647965	+	CPA3	NC
NC_060927.1	181328698	181666243	-	KCNMB2-AS1	NC
NC_060927.1	181337687	181648252	+	KCNMB2	NC
NC_060927.1	192773118	192940644	-	P3H2	NC
NC_060927.1	192935330	192961162	+	P3H2-AS1	NC
NC_060928.1	1055136	1114433	-	RNF212	NC
NC_060928.1	3573872	3589986	+	LINC00955	NC
NC_060928.1	5999090	6176505	-	JAKMIP1	NC
NC_060928.1	39516003	39610640	-	SMIM14	NC
NC_060928.1	48950880	49028711	+	CWH43	NC
NC_060928.1	78377194	78416382	-	LOC107986289	NC
NC_060928.1	84417063	84549534	-	PRKG2	NC
NC_060928.1	86419237	86445896	-	PLAC8	NC
NC_060928.1	86863686	86935953	+	GPAT3	NC
NC_060928.1	89447250	89549405	+	MAPK10-AS1	NC
NC_060928.1	97614053	97660342	-	HPGDS	NC
NC_060928.1	112860358	112990653	+	MCUB	NC
NC_060928.1	121336213	121564058	+	NDST3	NC
NC_060928.1	121359629	121511394	-	LOC107986307	NC
NC_060928.1	147961548	148062608	+	HHIP	NC
NC_060928.1	151858580	152358746	+	LOC107986195	NC
NC_060928.1	151939847	152006723	-	LOC105377483	NC
NC_060928.1	152673312	153139484	-	IQCM	NC
NC_060928.1	157563483	157825579	-	DCHS2	NC
NC_060929.1	1106484	1132085	+	SLC6A19	NC
NC_060929.1	1130355	1153096	+	SLC6A18	NC
NC_060929.1	10909469	11843846	-	CTNND2	NC
NC_060929.1	56821591	56832073	+	IL6ST-DT	NC
NC_060929.1	56928078	57062891	-	ANKRD55	NC
NC_060929.1	107879857	108175778	-	EFNA5	NC
NC_060929.1	112736743	112767775	+	LOC101927023	NC
NC_060929.1	112928025	112931420	+	EPB41L4A-DT	NC
NC_060929.1	131536742	131587542	+	LOC105379172	NC
NC_060929.1	135971385	135976519	-	DCANP1	NC
NC_060929.1	135971397	135981522	-	TIFAB	NC
NC_060929.1	140371883	140570402	-	NRG2	NC
NC_060929.1	141309469	141537631	+	PCDHA@	NC
NC_060929.1	141309469	141537634	+	PCDHA1	NC
NC_060929.1	141318185	141537634	+	PCDHA2	NC
NC_060929.1	141324390	141537634	+	PCDHA3	NC
NC_060929.1	141330401	141537634	+	PCDHA4	NC
NC_060929.1	141344947	141537634	+	PCDHA5	NC
NC_060929.1	141351294	141537634	+	PCDHA6	NC
NC_060929.1	141357603	141537634	+	PCDHA7	NC
NC_060929.1	141364514	141537634	+	PCDHA8	NC
NC_060929.1	141371097	141537634	+	PCDHA9	NC
NC_060929.1	141379222	141537634	+	PCDHA10	NC
NC_060929.1	141390838	141537634	+	PCDHA11	NC
NC_060929.1	141398633	141537634	+	PCDHA12	NC
NC_060929.1	141405449	141537634	+	PCDHA13	NC
NC_060929.1	141449598	141537634	+	PCDHAC1	NC
NC_060929.1	141489769	141537634	+	PCDHAC2	NC
NC_060929.1	151749082	151763298	+	LOC105378230	NC
NC_060929.1	152043070	152135808	-	FAT2	NC
NC_060929.1	157977233	157993740	+	NIPAL4	NC
NC_060929.1	167511669	168798988	+	TENM2	NC
NC_060930.1	4055601	4061313	-	LOC102724096	NC
NC_060930.1	5866869	5878472	-	NRN1	NC
NC_060930.1	11283302	11392811	+	LOC105374928	NC
NC_060930.1	32106429	32260652	+	TSBP1-AS1	NC
NC_060930.1	46052448	46102589	+	LOC105375079	NC
NC_060930.1	69810849	70568164	+	ADGRB3	NC
NC_060930.1	73796716	74375478	+	KCNQ5	NC
NC_060930.1	73805151	73855264	+	KCNQ5-IT1	NC
NC_060930.1	93796546	93809979	-	LOC105377896	NC
NC_060930.1	133640859	133710445	-	STX7	NC
NC_060930.1	149944826	150276839	+	UST	NC
NC_060930.1	162047910	162101977	+	PLG	NC
NC_060931.1	387757	391075	+	FOXL3	NC
NC_060931.1	388816	394013	+	FOXL3-OT1	NC
NC_060931.1	4914262	5002912	-	RADIL	NC
NC_060931.1	12461770	12536760	-	VWDE	NC
NC_060931.1	12699807	12791257	+	SCIN	NC
NC_060931.1	12702072	12728316	-	LOC107986768	NC
NC_060931.1	16984265	17013519	-	AGR3	NC
NC_060931.1	17502663	17596996	+	LINC02888	NC
NC_060931.1	17560326	17594871	-	LOC105375172	NC
NC_060931.1	20748588	20892996	+	ABCB5	NC
NC_060931.1	31754475	32569499	-	PDE1C	NC
NC_060931.1	38510595	38513063	-	TRGV4	NC
NC_060931.1	39132935	39626147	+	POU6F2	NC
NC_060931.1	48125574	48143862	-	HUS1	NC
NC_060931.1	49932695	50083976	+	VWC2	NC
NC_060931.1	84614452	84901593	-	SEMA3E	NC
NC_060931.1	88876278	89082221	+	RUNDC3B	NC
NC_060931.1	91838889	91847695	-	LOC124906608	NC
NC_060931.1	94430593	94476339	-	HEPACAM2	NC
NC_060931.1	100697101	100707074	-	ATP5MF	NC
NC_060931.1	109083905	109123574	-	SLC26A3	NC
NC_060931.1	136292285	136443620	+	AGBL3	NC
NC_060931.1	143020186	143056056	-	WEE2-AS1	NC
NC_060931.1	143052147	143066314	+	SSBP1	NC
NC_060931.1	143612080	144169005	+	TRB	NC
NC_060931.1	144978488	145010763	+	TCAF2	NC
NC_060931.1	159051145	159054062	-	LOC124906621	NC
NC_060931.1	159627448	159635656	-	LOC124906622	NC
NC_060932.1	1748190	1755237	+	KBTBD11-OT1	NC
NC_060932.1	1749972	1754138	-	KBTBD11-AS1	NC
NC_060932.1	2478629	2778167	+	LOC105377785	NC
NC_060932.1	6625781	6635102	-	DEFB1	NC
NC_060932.1	21961568	22088203	-	GFRA2	NC
NC_060932.1	28147213	28272893	-	SCARA5	NC
NC_060932.1	30372316	30417266	+	LEPROTL1	NC
NC_060932.1	31006589	31048026	+	UBXN8	NC
NC_060932.1	31276938	31316481	-	PURG	NC
NC_060932.1	32926519	32928707	+	LOC128092250	NC
NC_060932.1	55477588	55919328	+	XKR4	NC
NC_060932.1	72970288	73367350	+	KCNB2	NC
NC_060932.1	80516989	80523817	+	LOC105375918	NC
NC_060932.1	85766342	85818813	-	CA1	NC
NC_060932.1	139246275	139617726	-	FAM135B	NC
NC_060933.1	17915366	17922461	-	LOC105375987	NC
NC_060933.1	18355728	18397445	+	LOC107986990	NC
NC_060933.1	18427028	18452759	-	LOC105369293	NC
NC_060933.1	18905546	18916090	-	LOC105375985	NC
NC_060933.1	36156540	36185919	+	GLIPR2	NC
NC_060933.1	85008368	85017760	-	LOC124902181	NC
NC_060933.1	126578474	126584494	+	LOC124902253	NC
NC_060933.1	134995475	134998425	+	OR1K1	NC
NC_060933.1	145850365	145875347	+	DBH	NC
NC_060933.1	145870600	145875421	-	DBH-AS1	NC
NC_060933.1	145875436	145957389	-	SARDH	NC
NC_060933.1	146390562	146420890	+	LOC124902298	NC
NC_060933.1	148901583	148903667	+	MIR126	NC
NC_060934.1	25957075	26237044	+	MYO3A	NC
NC_060934.1	47463488	47482877	+	SYT15	NC
NC_060934.1	50583410	50614062	-	OGDHL	NC
NC_060934.1	89013823	89276865	+	LOC101929727	NC
NC_060934.1	98316090	98328186	-	EXOSC1	NC
NC_060934.1	107460647	108070078	-	SORCS1	NC
NC_060934.1	111524746	111723237	+	RBM20	NC
NC_060934.1	113934652	113936873	+	SNORA87	NC
NC_060934.1	121881145	121895757	-	LOC105378520	NC
NC_060934.1	124622492	124823277	-	CPXM2	NC
NC_060934.1	131134827	131412121	+	LOC124900609	NC
NC_060934.1	134278597	134294046	-	CALY	NC
NC_060935.1	1071738	1108614	-	MUC6	NC
NC_060935.1	66967804	66971509	+	C11orf86	NC
NC_060935.1	75516323	75600423	-	MAP6	NC
NC_060935.1	84655399	84699968	+	LOC124902727	NC
NC_060935.1	112969836	113288890	+	NCAM1	NC
NC_060935.1	117444420	117835926	-	DSCAML1	NC
NC_060936.1	4814353	4858155	+	KCNA6	NC
NC_060936.1	9220589	9245418	+	LINC00987	NC
NC_060936.1	9227440	9244102	-	LOC124903067	NC
NC_060936.1	10366608	10410455	-	LOC105369657	NC
NC_060936.1	10375306	10394552	+	EIF2S3B	NC
NC_060936.1	41145522	41533404	+	PDZRN4	NC
NC_060936.1	46724005	46793701	-	SLC38A4	NC
NC_060936.1	54089629	54098399	+	LINC02381	NC
NC_060936.1	68411395	68433035	-	LINC02384	NC
NC_060936.1	70617477	70902236	-	PTPRR	NC
NC_060936.1	72061195	72646521	+	TRHDE	NC
NC_060936.1	89900031	90089619	+	LOC105369890	NC
NC_060936.1	98707730	99948157	-	ANKS1B	NC
NC_060936.1	112550138	112875587	+	RPH3A	NC
NC_060936.1	117189186	117344679	-	NOS1	NC
NC_060937.1	29562745	29598390	-	LINC00426	NC
NC_060937.1	34986929	35353445	-	DCLK1	NC
NC_060937.1	73508067	73630779	+	LOC105370259	NC
NC_060937.1	76920360	76989219	+	SLAIN1	NC
NC_060937.1	110635524	110684167	+	LOC107984618	NC
NC_060938.1	14654584	14660337	-	PIP4P1	NC
NC_060938.1	20640973	20797930	-	NOVA1	NC
NC_060938.1	20794544	21004357	+	NOVA1-DT	NC
NC_060938.1	33663622	33708252	+	LOC105370460	NC
NC_060938.1	33673119	33684232	+	LOC112267899	NC
NC_060938.1	40254664	40700717	+	LINC00871	NC
NC_060938.1	40685865	40786495	-	LOC124903309	NC
NC_060938.1	40849826	40852597	-	RPL10L	NC
NC_060938.1	44212500	44313279	-	LINC01599	NC
NC_060938.1	54350401	54378186	-	DHRS7	NC
NC_060938.1	63470675	63600865	+	GALNT16	NC
NC_060938.1	66070765	66835660	+	RGS6	NC
NC_060938.1	87152582	87167278	+	CHGA	NC
NC_060938.1	88716770	88749326	-	SERPINA12	NC
NC_060939.1	22807765	22809861	+	SNORD116-9	NC
NC_060939.1	22808772	22810875	+	SNORD116-10	NC
NC_060939.1	24605751	24690792	+	GABRA5	NC
NC_060939.1	29822630	29967342	+	CHRNA7	NC
NC_060939.1	29950304	30139806	-	LOC102724078	NC
NC_060939.1	43007134	43009205	+	TRH-GTG1-9	NC
NC_060939.1	43008396	43010467	-	TRH-GTG1-8	NC
NC_060939.1	48509322	48575674	-	SPPL2A	NC
NC_060939.1	53006127	53096380	-	RAB27A	NC
NC_060939.1	93891941	94093945	-	NR2F2-AS1	NC
NC_060939.1	95508284	95642078	-	LINC00923	NC
NC_060940.1	990564	997779	+	SOX8	NC
NC_060940.1	1269757	1275049	+	TPSD1	NC
NC_060940.1	12936717	13600679	+	SHISA9	NC
NC_060940.1	23552125	23657344	+	SCNN1B	NC
NC_060940.1	25494437	25508423	+	AQP8	NC
NC_060940.1	28623033	28647151	-	NPIPB6	NC
NC_060940.1	30058382	30065096	+	ZG16	NC
NC_060940.1	30070908	30087551	+	KIF22	NC
NC_060940.1	72636709	72648442	+	CA7	NC
NC_060940.1	73312473	73325513	-	LOC100505942	NC
NC_060940.1	77594737	77597123	-	LOC124903713	NC
NC_060940.1	83798969	83878316	-	LOC107984878	NC
NC_060940.1	83842682	84036081	+	VAT1L	NC
NC_060940.1	92293451	92356002	-	LINC01081	NC
NC_060940.1	92352186	92361156	+	LINC02135	NC
NC_060940.1	94746814	94757643	-	SNAI3	NC
NC_060941.1	2610006	2640853	-	CCDC92B	NC
NC_060941.1	3361013	3392307	+	ASPA	NC
NC_060941.1	3864325	3872365	+	LINC01975	NC
NC_060941.1	7180662	7189200	+	SLC2A4	NC
NC_060941.1	9731669	9799834	+	GLP2R	NC
NC_060941.1	10618686	10639574	-	TMEM220	NC
NC_060941.1	31260907	31280667	-	TMIGD1	NC
NC_060941.1	36945485	36951456	-	CCL15	NC
NC_060941.1	42574186	42593171	-	HAP1	NC
NC_060941.1	44727944	44764256	-	MPP2	NC
NC_060941.1	44805282	44858956	-	PYY	NC
NC_060941.1	50086450	50095871	-	PHOSPHO1	NC
NC_060941.1	51372876	51398673	+	MYCBPAP	NC
NC_060941.1	56625170	56721145	+	PCTP	NC
NC_060941.1	66005344	66097756	+	RGS9	NC
NC_060941.1	68972852	68980275	-	LOC124904048	NC
NC_060941.1	75807868	75817042	-	USH1G	NC
NC_060941.1	75812736	75825698	+	OTOP2	NC
NC_060941.1	83183628	83188371	-	CD7	NC
NC_060942.1	9264137	9297787	+	NDUFV2	NC
NC_060942.1	14908101	15104114	+	ANKRD30B	NC
NC_060942.1	33767917	33942920	+	ASXL3	NC
NC_060942.1	33933912	33937790	-	LOC124904347	NC
NC_060942.1	34042633	34418765	-	NOL4	NC
NC_060943.1	446988	457915	+	MADCAM1	NC
NC_060943.1	1137661	1145843	+	LOC102725180	NC
NC_060943.1	2067970	2072645	+	IZUMO4	NC
NC_060943.1	2487421	2680899	-	GNG7	NC
NC_060943.1	2488042	2491773	-	LOC124904789	NC
NC_060943.1	18384034	18391517	-	CIST1	NC
NC_060943.1	19197813	19248846	+	SLC25A42	NC
NC_060943.1	21708389	21735154	-	LOC101929007	NC
NC_060943.1	21722822	21766466	+	LOC105372323	NC
NC_060943.1	31530482	31544680	+	LINC01532	NC
NC_060943.1	32744044	33234121	+	ZNF536	NC
NC_060943.1	39360728	39364737	-	ZNF567-DT	NC
NC_060943.1	41233876	41391545	+	RYR1	NC
NC_060943.1	44369274	44408596	+	CEACAM21	NC
NC_060943.1	52306228	52308299	-	MIR4324	NC
NC_060943.1	52330834	52338034	+	CD37	NC
NC_060943.1	53605741	53659264	-	LRRC4B	NC
NC_060943.1	61097837	61104149	+	ZNF606-AS1	NC
NC_060944.1	1359112	1380345	-	SDCBP2	NC
NC_060944.1	5949841	5965685	+	CHGB	NC
NC_060945.1	35899018	36124016	+	KCNJ6-AS1	NC
NC_060945.1	35989771	36301971	-	KCNJ6	NC
NC_060945.1	38094241	38186566	+	IGSF5	NC
NC_060945.1	38398213	39237595	-	DSCAM	NC
NC_060945.1	41817358	41835775	-	LINC00313	NC
NC_060946.1	38431915	38452695	+	LOC128966694	NC
NC_060946.1	38433934	38448177	-	SOX10	NC
NC_060946.1	49067502	49088745	+	LOC124900480	NC
NC_060946.1	50047434	50049507	-	MIR3667	NC
NC_060946.1	50496494	50519673	-	IL17REL	NC
NC_060947.1	21238012	21243652	-	KLHL34	NC
NC_060947.1	22915921	22987936	+	PTCHD1	NC
NC_060947.1	30245310	30325392	+	GK	NC
NC_060947.1	48599669	48614053	-	SYP	NC
NC_060947.1	48608699	48614311	+	SYP-AS1	NC
NC_060947.1	76708793	76766940	-	CYSLTR1	NC
NC_060947.1	78766214	78878855	+	TENT5D	NC
NC_060947.1	87842079	87896451	+	LOC102724150	NC
NC_060947.1	154223556	154239352	+	IL9R	NC
NC_060948.1	13262210	13273144	-	LOC107987343	NC
NC_060948.1	20459494	20475799	-	LOC105377223	NC
NC_060948.1	22644665	22661317	-	LOC105377236	NC

## Sheet: Table S6
Table S6 The effect of RNA methylation on gene expression for each gene
Gene	Coefficient	R2	P-value	m6A_CRC23	m6A_CRC24	m6A_CRC25	m6A_CRC48	m6A_NC23	m6A_NC24	m6A_NC25	m6A_NC48	TPM_CRC23	TPM_CRC24	TPM_CRC25	TPM_CRC48	TPM_NC23	TPM_NC24	TPM_NC25	TPM_NC48
ABCB11	0.864535	0.705324	0.00560045	0	0	0	0	3	2	1	2	0	0	0	0	0.686592	1.30984	1.58586	0.652838
ABCB5	0.996133	0.990995	1.44E-07	0	0	0	0	1	1	1	1	0	0	0	0	0.702764	1.84637	2.19497	1.08792
ACKR2	0.871765	0.71997	0.00477779	0	0	0	0	2	3	1	2	0	0	0	0	0.738932	1.51429	2.74668	0.976723
ACKR3	-0.872754	0.721982	0.00467177	3	3	3	2	1	0	1	0	3.40681	3.27104	6.30806	6.00933	10.6759	23.0385	26.3011	13.9963
ACOX2	0.816396	0.610919	0.013421	1	0	1	1	0	2	1	1	7.90872	5.61578	15.3959	12.0187	5.7248	16.1097	11.0925	7.0275
ACTA2	0.848883	0.674036	0.00767913	1	1	1	1	1	2	2	2	75.2358	155.264	69.5569	131.555	542.063	1176.19	1460.39	724.575
ACTN1	-0.840049	0.65663	0.00904251	10	6	10	8	4	1	4	2	62.6971	86.3802	90.4804	86.9794	141.425	306.453	364.321	199.189
ADAMTS4	-0.811055	0.600779	0.0145641	3	4	4	4	2	0	2	0	2.61759	4.03739	2.06461	2.84143	7.98459	16.8242	21.1085	11.0355
ADGm6A3	0.899618	0.777531	0.0023422	0	0	0	0	5	2	6	4	0	0	0	0	2.68062	5.51202	8.84315	3.52174
ADM	-0.858707	0.693607	0.00632572	1	0	1	1	1	1	1	0	43.5195	79.5067	28.3705	37.4649	22.6445	27.0607	17.8011	73.8452
AGBL3	0.956215	0.900071	0.000203024	0	0	0	0	1	2	2	1	1.41586	0.761357	1.51478	1.38715	3.38573	6.19377	7.33755	3.72529
AKR1E2	0.820306	0.618386	0.012621	3	4	3	5	1	3	2	2	16.2092	38.1706	29.5419	26.6214	8.16219	25.6399	12.869	16.6564
ANAPC4	0.833245	0.643347	0.010191	2	0	2	1	0	1	1	1	37.1694	19.0011	46.3666	33.076	18.3603	43.032	29.6634	21.9663
ANAPC7	0.812499	0.603514	0.0142492	3	3	3	2	1	2	2	1	84.404	51.6122	66.4314	61.3344	32.0211	49.4462	30.635	28.7406
ANGPTL2	-0.829754	0.636574	0.0108143	3	4	3	4	2	0	2	2	18.0866	13.0758	15.3906	17.1514	20.434	41.1915	43.2778	25.3373
ANKAR	0.889459	0.756326	0.00310311	3	1	2	3	4	6	6	6	7.14412	3.53193	4.9688	4.41377	7.1	10.7134	9.73332	7.31631
ANKRD33B	0.830153	0.637346	0.010742	1	1	2	2	3	3	3	2	0	0	0.526929	0	1.52365	2.94162	3.58235	1.62461
ANKS1B	0.936851	0.857305	0.000600117	0	0	0	0	2	1	2	2	0	0	0	0	5.02715	10.3941	18.0289	6.81267
AOC3	-0.869964	0.716311	0.00497487	1	2	1	2	0	0	0	0	1.21536	2.32375	2.83825	2.26377	47.739	108.658	140.533	66.922
AP4S1	-0.83085	0.638697	0.0106162	2	2	1	2	1	1	1	1	2.03534	2.25524	6.77759	4.12082	4.67408	11.6869	10.9359	6.02999
APOL6	0.856041	0.688274	0.00667649	4	3	4	2	1	3	3	3	39.7107	39.1302	43.8891	33.9729	22.2611	45.3863	35.9152	34.5684
ARHGAP39	0.896406	0.770801	0.00256787	20	18	20	25	13	14	8	14	10.7125	8.23332	6.76296	8.53905	4.42757	4.6831	2.87565	4.39805
ARHGEF17	-0.855421	0.687037	0.00675975	5	6	5	5	3	2	3	2	2.3936	3.46512	4.8996	4.99729	9.00681	17.9633	21.2163	10.702
ARL5B	0.819708	0.617242	0.0127413	2	1	2	1	0	0	0	0	43.1648	18.2032	38.7553	31.0161	13.5737	25.2947	10.0884	7.8704
ARL6IP5	0.90507	0.78901	0.00198933	2	1	2	1	1	2	2	1	62.2671	39.4714	72.7002	53.5787	38.0698	82.7113	67.9574	39.8342
ASAP3	0.853551	0.683308	0.00701512	0	0	0	0	3	4	4	2	8.39662	5.81967	5.282	5.83332	7.39058	13.6289	15.7475	8.90713
ASPA	0.995985	0.99065	1.61E-07	0	0	0	0	1	1	1	1	0	0	0	0	2.18434	6.24165	8.12617	3.00937
ASPH	0.832262	0.641437	0.0103642	9	8	10	8	4	5	5	4	168.081	137.325	168.187	143.549	70.7839	145.481	88.6945	97.8339
ASXL3	0.994398	0.986965	4.38E-07	0	0	0	0	5	6	5	5	0	0	0	0	1.23396	2.66392	3.12863	1.27629
ATF6	-0.848172	0.672629	0.00778359	6	7	4	6	9	6	8	8	45.6289	23.6455	40.7264	31.1412	20.2795	38.835	25.2394	20.4261
ATP10D	-0.853058	0.682326	0.00708347	1	3	2	3	3	1	1	3	9.41942	4.70192	6.09845	6.97635	6.84341	12.8728	12.4478	6.2126
ATP2B4	-0.871	0.718415	0.00486089	3	3	4	3	2	1	2	1	34.1674	39.7308	27.4044	30.494	120.999	262.569	335.235	173.353
AVEN	-0.852617	0.681449	0.0071449	2	1	2	2	3	2	3	2	18.1694	22.2442	22.9494	18.8499	8.61186	16.0056	10.8931	14.0739
B3GALT5-AS1	0.820625	0.618997	0.0125572	0	0	3	3	4	1	3	4	0	0	3.8216	1.88298	6.35655	9.71552	13.1319	14.5036
BAG2	-0.871749	0.719937	0.00477955	1	1	1	1	0	0	0	0	1.53498	3.01778	6.83887	4.16361	10.9901	29.0488	35.7538	15.8636
BANF1	0.821204	0.620105	0.0124418	1	1	1	1	0	0	0	0	112.535	118.853	134.388	132.658	51.1884	108.921	52.7542	64.0525
BBC3	0.83745	0.651543	0.00947097	3	3	4	4	1	2	1	2	7.1499	9.28624	7.67394	7.72917	3.11868	4.21145	1.51171	6.10936
BIVM	0.812878	0.604233	0.0141672	5	2	5	3	2	3	2	2	39.1931	17.5646	24.8616	26.7318	16.1795	25.8602	18.7953	12.7637
BLCAP	-0.857293	0.690776	0.00651026	1	1	1	1	3	1	2	2	72.0528	41.4881	62.3426	60.3955	27.5526	54.2286	33.7066	28.2793
BMP3	0.814533	0.607374	0.013813	1	0	1	1	3	3	4	4	0	0	1.12146	0.804929	6.54595	15.3261	18.5915	9.90782
BOK-AS1	0.819961	0.617726	0.0126903	1	1	0	1	0	0	0	0	2.77908	2.08301	0	1.2458	0.762078	0	0	0
BRINP3	0.85198	0.680182	0.00723427	0	0	0	0	1	5	4	6	0	0	0	0	0.959986	2.00465	2.54071	1.35314
BZW1	0.877194	0.731047	0.00421423	1	1	1	1	0	0	0	0	90.2261	69.2636	115.835	75.3533	30.5046	56.9338	28.457	34.4739
C16orf86	0.812871	0.60422	0.0141687	1	0	0	1	1	2	1	0	2.04257	0.57781	1.22718	1.08866	1.46905	3.01129	1.91192	1.12366
C1orf216	-0.888913	0.755193	0.00314796	2	2	2	2	1	1	1	1	3.11502	4.09952	4.52511	2.95108	6.3094	14.1744	15.5982	9.78014
C1QTNF7	0.888042	0.753388	0.00322037	0	0	2	1	1	2	2	2	0	0	0.548738	0.576039	3.97203	8.14204	12.2655	5.32438
C8orf44-SGK3	-0.898088	0.774322	0.00244806	0	0	0	0	0	2	1	1	21.2756	12.6717	20.4919	6.79465	1.37768	0	0	0
CA7	0.903591	0.78589	0.00208134	0	0	0	0	4	4	2	4	2.10183	1.27299	1.95961	1.69319	10.4001	11.514	15.506	14.3006
CABLES2	0.827994	0.633169	0.0111377	7	6	9	9	4	6	6	5	8.09394	6.24575	6.76838	8.18884	3.2553	6.03102	4.35132	3.50438
CACNA1A	0.855309	0.686812	0.00677495	1	0	1	1	4	4	4	4	0.563171	0	0	0	1.31975	2.03728	2.65074	1.63346
CBX6	0.958133	0.904355	0.000177757	1	1	1	1	2	2	2	2	3.1786	3.40787	3.47169	2.94435	12.2254	26.9688	33.9593	17.9147
CCDC102A	-0.833405	0.643659	0.0101629	7	6	7	9	4	2	4	2	1.12779	1.40287	1.0312	1.63392	2.56765	4.28502	4.2802	3.57926
CCDC113	0.81173	0.602057	0.0144163	1	0	1	1	0	0	0	0	10.8219	5.56592	12.9095	9.68304	3.59526	6.99583	1.94871	2.56972
CCNE1	0.810896	0.600478	0.0145989	2	2	2	1	0	1	1	0	18.4751	12.9005	13.9726	11.8913	5.837	9.0329	4.64021	5.8514
CCR4	0.816165	0.610479	0.0134692	2	2	2	1	1	1	0	1	4.38566	2.24634	5.04844	2.34036	1.77098	2.51736	1.30897	1.67342
CD276	0.820788	0.619309	0.0125246	3	2	2	3	0	0	0	0	34.606	36.3098	27.6357	30.4569	10.7713	20.6616	9.37579	19.1446
CD53	-0.828146	0.633464	0.0111094	0	1	1	1	1	1	1	1	25.9657	14.8129	12.6867	18.3954	13.3165	12.1517	12.1599	10.7686
CDCA8	0.841849	0.660162	0.00875314	2	2	3	2	0	0	0	0	15.259	17.396	30.1937	18.7645	5.62872	14.142	4.35218	9.19007
CDH13	0.840251	0.657026	0.00900974	1	1	2	2	1	4	3	3	2.00684	1.96176	7.04902	3.75121	2.14591	7.41298	5.22153	4.1109
CDK10	0.861364	0.69894	0.00598797	4	1	4	4	1	3	1	3	79.7616	49.8481	70.212	74.2438	42.4082	68.735	43.8545	45.9197
CDK8	0.910759	0.801063	0.00165997	6	5	6	6	4	6	5	4	40.4813	22.863	37.8226	30.9533	19.5853	36.6462	28.6906	22.9215
CEACAM16-AS1	0.839739	0.656022	0.00909299	0	0	0	0	0	2	1	2	4.2701	3.17321	4.16904	4.33504	5.63551	7.79742	7.72794	7.55552
CERS4	0.848099	0.672483	0.00779448	1	0	0	1	2	1	2	2	3.66442	1.22164	0.879566	1.80361	4.58116	6.50747	12.0889	5.37565
CFAP298	0.912864	0.80554	0.0015478	4	2	5	3	1	2	1	1	40.2662	25.7596	46.5825	40.0926	12.9898	26.5909	10.4989	12.0453
CGAS	0.89297	0.763629	0.00282437	1	3	1	2	0	0	0	0	8.1684	12.6058	6.80436	8.41651	2.97324	5.78794	4.19583	4.03604
CHCHD3	0.848074	0.672434	0.00779815	2	2	3	2	1	2	1	1	89.938	101.493	154.346	114.486	51.6888	119.74	70.9357	92.6794
CHD7	0.895263	0.768412	0.00265146	12	9	9	9	5	6	6	6	96.0575	62.523	50.5704	67.4771	35.3619	39.9895	22.2123	31.8361
CHGA	0.95128	0.889089	0.000278649	0	0	0	0	5	4	3	5	3.26065	2.24193	4.55211	4.38091	29.4256	22.7006	28.6864	31.5557
CIPC	0.816358	0.610848	0.0134288	1	1	1	1	1	3	3	1	15.7216	10.493	27.2944	17.2656	17.8758	43.8226	41.5582	23.8486
CIT	0.846698	0.669714	0.00800319	9	8	7	3	0	0	0	0	31.1053	32.6961	27.1228	28.2451	11.1289	18.989	9.25224	13.6315
CKAP2L	0.864186	0.704619	0.00564232	3	4	4	3	1	2	1	1	11.5504	10.0992	17.5645	11.7952	3.24981	9.9517	1.42637	3.48102
CLCN7	0.850879	0.677995	0.00739049	7	2	4	7	1	1	1	1	38.1758	28.7115	22.0286	33.9238	14.9082	21.0356	14.1746	16.9051
CLDN15	0.824883	0.627171	0.0117238	2	0	3	3	0	1	1	1	12.8765	7.78963	32.4515	23.884	6.04963	16.7983	5.23242	5.97281
CLDN5	0.998582	0.996693	7.12E-09	1	1	1	1	2	2	2	2	0	0	0	0	1.29391	2.67781	2.51627	1.90379
CNGA3	0.996918	0.992819	7.30E-08	0	0	0	0	1	1	1	1	0	0	0	0	1.44234	3.42889	4.51415	2.12541
CNN3	0.895701	0.769327	0.00261923	1	0	1	1	0	1	1	0	64.3018	48.7489	98.7869	71.5242	46.3306	91.1335	78.6688	47.9431
CNTN4	0.894871	0.767593	0.00268054	0	0	0	0	4	8	10	3	0.79063	0.528574	1.04189	1.23075	2.79662	5.68393	5.54	3.7698
CNTNAP1	-0.818835	0.615573	0.0129183	2	3	3	3	1	0	1	0	2.29028	2.33127	3.2504	3.36592	6.36091	14.7289	17.5764	8.40752
COL10A1	0.820117	0.618025	0.012659	0	2	0	2	0	0	0	0	6.20149	8.38982	5.20068	18.9508	2.91599	4.71469	3.39817	2.42554
COL11A1	0.955044	0.897461	0.000219552	1	8	0	8	0	0	0	0	6.32418	36.4166	2.34418	28.2131	2.26432	1.83857	1.41256	3.57283
COL3A1	0.874482	0.725505	0.00449007	0	2	0	1	0	0	0	0	226.481	852.131	145.395	613.28	176.933	278.741	293.029	331.003
COL4A2	-0.871007	0.718428	0.00486017	6	4	10	9	3	0	3	0	64.4393	124.95	53.8827	74.4186	121.111	230.693	272.912	196.479
COL4A5	0.846592	0.669504	0.00801922	0	0	0	0	0	1	1	1	4.89889	4.79254	5.08987	3.67907	8.90338	12.9567	15.2837	9.39549
COL8A2	-0.837887	0.652397	0.0093981	2	2	1	1	1	0	1	0	0.672123	1.00816	1.3411	2.0243	1.89674	3.35477	3.24776	2.49268
COMMD7	0.845689	0.667722	0.0081557	2	0	1	2	0	0	0	0	74.551	42.0679	53.8683	58.6497	28.2044	44.5131	27.3973	26.6186
COQ5	0.821762	0.621174	0.0123312	2	1	2	1	0	1	1	1	35.7756	20.7604	34.0582	30.8586	14.5068	28.2509	18.5385	17.2897
CPNE1	0.84904	0.674347	0.00765621	2	1	2	2	1	2	1	1	176.159	118.597	157.997	172.583	74.8165	119.855	60.2301	59.5288
CPNE8	0.872178	0.72081	0.0047333	0	0	1	1	2	2	2	2	3.42717	2.43587	5.99676	3.70949	7.24611	18.5124	21.4605	10.2165
CPXM1	0.919007	0.81867	0.00124887	1	3	1	3	0	0	0	0	3.64842	5.08655	2.3398	4.2861	0.988164	1.28349	1.30496	1.29798
CPXM2	0.934792	0.852809	0.000659718	0	0	0	0	1	1	2	1	2.03914	1.40918	0.847838	1.5529	21.0201	48.9464	67.377	30.3173
CR1	0.877537	0.73175	0.00418008	0	1	0	1	3	4	3	2	2.0246	2.83945	2.52606	3.1608	3.48053	4.64563	4.64766	2.62739
CRCP	0.86416	0.704568	0.00564536	1	1	1	1	0	0	0	0	80.7356	59.2438	70.0573	61.3558	33.139	52.3833	31.6675	39.2653
CREG1	0.836306	0.649309	0.00966353	2	0	2	1	0	0	0	0	105.933	51.0801	121.361	87.7038	40.2579	78.5114	38.9152	30.1681
CROT	0.82853	0.634205	0.0110386	2	1	2	1	0	3	3	1	19.3379	11.3167	19.7087	14.1292	10.025	23.1501	15.9632	9.93385
CSF1R	-0.814539	0.607387	0.0138116	2	1	2	3	0	0	0	0	7.92623	11.1028	5.23841	7.19698	10.0645	18.3916	22.5225	15.3201
CTDSPL	0.839452	0.65546	0.00913983	4	3	3	3	0	3	2	1	37.902	27.5802	41.7981	32.5944	20.2625	41.7679	30.794	25.1228
CTSC	0.888205	0.753725	0.00320677	3	3	3	3	1	2	2	2	74.1617	75.2105	75.8249	64.1269	33.8665	63.2923	37.8319	45.7889
CYB561	0.911444	0.802519	0.00162289	1	1	1	1	0	1	0	1	51.1494	46.7516	41.142	37.9074	15.1173	28.1874	10.6135	28.6596
CYP4V2	0.834293	0.645385	0.0100085	3	1	3	1	2	3	3	1	28.5688	10.6193	33.5976	23.6956	16.4443	36.576	33.6783	14.6041
DDX10	0.82177	0.62119	0.0123296	9	7	8	8	2	3	4	1	59.1317	43.6817	56.4286	53.0118	23.3769	43.891	22.2122	27.8501
DENND3-AS1	0.86778	0.711883	0.00522081	3	2	1	2	2	3	1	1	7.15485	5.38091	3.3071	5.09086	4.80462	6.08299	4.57655	4.54545
DFFB	0.941778	0.868104	0.000472101	3	2	3	3	0	1	0	0	11.9166	7.64986	11.0068	9.67224	4.06018	8.47885	3.92049	4.36701
DHCR7	0.909774	0.79897	0.00171426	2	1	2	2	1	1	0	1	32.4872	21.188	35.4034	28.9129	10.1123	19.8607	3.07106	8.52394
DNAJC15	0.811913	0.602402	0.0143765	2	0	2	1	0	1	1	1	20.8195	9.94745	26.1312	17.9959	10.327	23.9307	16.1233	10.857
DNMT3B	0.827317	0.631862	0.0112637	1	1	0	1	0	0	0	0	4.86206	4.41062	3.09734	6.61716	2.47558	3.75978	2.10922	1.78982
DNTTIP1	0.850183	0.676614	0.00749033	4	5	5	3	1	1	1	1	64.7202	84.2694	84.078	76.8371	25.175	54.0866	23.7097	32.1846
DPF3	0.84137	0.659221	0.00882961	2	0	1	1	3	5	4	4	3.54302	3.3245	2.27297	3.00278	3.67265	7.05366	7.35153	4.46346
DPM2	0.925031	0.831629	0.000995046	1	1	1	1	0	0	0	0	25.9655	25.8718	29.7274	26.6837	9.8012	15.5515	9.29474	14.542
DSN1	0.825945	0.629215	0.0115217	2	2	2	2	0	0	0	0	59.7615	42.6963	67.7673	55.9282	21.2609	43.8105	15.0344	18.9034
DYNC2H1	-0.874452	0.725444	0.00449318	2	5	2	3	2	1	1	1	5.45355	2.95193	7.18848	4.98727	6.72405	15.612	16.1239	7.92414
DYNLT2	0.835605	0.647942	0.00978279	3	2	3	2	1	1	1	1	11.2839	6.06131	11.0687	8.19365	5.26681	7.37776	4.60325	3.2574
E2F1	0.826234	0.629773	0.0114669	1	1	2	2	0	0	0	0	15.8716	11.4215	19.8967	16.1215	5.97059	9.36373	2.59878	4.84535
EDIL3-DT	0.821385	0.620453	0.0124057	1	0	0	1	3	2	3	2	0	0	0	0.604802	0.595637	1.21938	1.53694	1.02837
EFCC1	0.813468	0.605353	0.0140402	5	0	5	4	7	6	6	4	2.66523	1.07572	3.09292	4.02661	3.88837	8.31662	7.6886	3.21429
EFNA5	0.83642	0.649531	0.00964427	0	0	0	0	3	3	3	2	0	0.523146	0	0	1.526	3.7299	3.69655	2.01796
EIF3I	-0.890677	0.758857	0.00300446	0	0	0	0	1	0	1	0	182.31	176.646	310.159	221.127	77.3453	204.247	72.4957	136.895
EIF4E3	0.843939	0.664271	0.00842476	0	0	0	0	2	4	2	2	7.30822	5.76332	8.46486	5.94239	9.14882	21.7615	24.2937	13.6188
EIF4EBP1	0.829039	0.635191	0.010945	3	3	3	1	0	0	0	0	68.8523	66.2092	27.9647	39.5201	19.0201	18.2844	9.02496	12.9649
EMB	-0.823974	0.625423	0.0118986	0	0	0	0	1	0	1	1	20.9917	9.16144	44.9218	25.2683	6.84712	27.3588	7.68943	4.14914
EME1	0.874959	0.72648	0.00444067	0	1	1	1	0	0	0	0	4.20432	6.69843	8.70968	5.42703	2.03748	2.95704	1.99648	1.88244
ENPP4	0.827815	0.632823	0.0111709	3	2	3	2	1	2	2	1	22.2163	10.7224	31.9688	20.1205	9.77772	24.5409	13.1576	8.91523
ERCC2	0.817359	0.612755	0.0132211	3	4	5	4	0	0	1	1	7.17021	5.72003	8.03122	7.13683	2.71728	4.7461	2.65735	2.53137
EXOC6B	0.835562	0.647858	0.0097901	18	19	17	16	17	27	23	22	24.6864	18.5514	20.2698	20.2928	17.9122	37.391	38.4225	22.7259
FAM163A	0.997501	0.994177	3.89E-08	0	0	0	0	1	1	1	1	0	0	0	0	0.765871	1.41314	0.556407	0.960856
FAM72A	0.827129	0.6315	0.0112986	2	3	3	3	2	2	0	0	8.41649	15.1566	10.0135	10.7554	3.70552	4.53188	1.3728	4.42868
FAM83D	0.812238	0.603019	0.0143057	1	1	2	2	1	1	0	1	12.0073	14.5911	24.7748	16.8162	3.65907	13.97	2.16307	6.53252
FAM86B2-DT	0.869891	0.716161	0.00498303	7	4	4	6	10	6	8	9	10.1363	7.58669	8.71761	11.7426	14.3549	11.8904	15.6687	18.8554
FBLN2	-0.814704	0.607699	0.0137768	4	3	3	5	2	1	1	2	0.655403	2.85587	1.39484	2.80021	7.97433	17.0049	22.4272	12.2639
FBXL5	-0.847361	0.671024	0.00790399	4	4	4	4	4	3	3	4	38.8783	23.6451	47.5445	35.1638	32.0662	75.065	68.2309	40.3824
FBXW8	0.925204	0.832003	0.000988301	4	3	2	2	1	1	0	0	31.6438	16.186	17.0735	19.0571	13.2625	15.226	9.77746	10.3253
FLJ42393	0.860677	0.697558	0.00607424	1	0	1	1	0	1	1	0	21.5004	12.705	17.4663	16.3101	11.5864	17.9399	14.295	11.1677
FLNA	-0.84877	0.673811	0.00769576	7	5	9	7	4	1	4	1	50.0038	92.4015	58.1106	94.1621	690.63	1510.49	1929.73	952.935
FNBP4	0.817359	0.612756	0.013221	5	3	5	4	3	3	3	3	150.841	90.9648	145.442	129.419	72.7185	122.61	83.7301	67.3409
FNIP2	0.830216	0.637468	0.0107306	7	4	8	7	6	8	7	6	50.614	24.318	50.3739	43.9524	26.7583	49.6404	34.4505	23.0054
FOXF2	0.826376	0.630046	0.0114402	1	0	1	1	2	2	2	1	3.04468	1.38917	1.64866	2.98887	10.1217	20.737	27.3329	13.1211
FOXP2	0.855839	0.68787	0.00670357	2	0	3	4	4	5	7	7	1.74287	0.663519	1.40684	1.37546	15.1019	34.9005	46.6987	21.3222
FRMD5	0.927908	0.837849	0.000886778	11	10	1	7	0	1	1	1	6.58055	8.10037	1.21097	3.22498	2.16339	1.34174	1.05824	1.69516
FUBP3	0.812191	0.60293	0.0143159	5	2	4	3	1	1	0	1	61.785	41.032	59.569	49.829	26.1203	50.375	28.2857	24.5464
FZD4	-0.920077	0.820966	0.00120101	1	1	1	1	0	0	0	0	7.16723	7.27242	5.08568	5.22966	14.5127	31.9837	37.465	19.6514
FZD5	-0.817358	0.612754	0.0132212	1	1	1	1	2	1	2	2	53.3498	38.7549	89.6791	56.7952	22.2951	62.649	30.0492	34.7893
GABARAPL1	-0.815988	0.610142	0.0135062	2	2	2	2	1	1	1	1	38.5373	26.93	23.2663	26.7674	38.3762	71.1732	79.2834	47.9571
GALNT3	0.815463	0.609143	0.0136164	2	2	2	2	1	2	1	2	74.7265	52.6283	98.7322	68.7627	24.0307	54.2398	7.94479	27.3207
GARS1	0.831841	0.64062	0.0104389	2	2	3	2	0	0	0	0	118.736	102.429	139.563	106.085	44.5017	91.2457	37.2531	64.3502
GAS1	0.837254	0.651159	0.00950387	0	1	0	1	1	2	1	2	0	1.88681	0	1.71447	2.74747	6.27853	8.74128	3.41117
GASK1A	0.87025	0.71689	0.0049433	0	0	0	0	3	1	4	3	0	0	0	0	1.70993	3.54215	4.52932	2.1357
GATC	0.871482	0.719394	0.00480844	2	1	2	2	0	0	0	0	76.5075	42.7004	70.4475	55.2968	24.4953	44.0832	17.9704	21.9519
GCHFR	-0.976526	0.94587	3.18E-05	0	0	0	0	0	0	1	0	5.33134	4.42423	6.50568	3.58132	0.963998	2.80034	0	1.67348
GCN1	0.839442	0.655441	0.00914144	1	1	1	1	0	0	0	0	92.4772	82.2198	65.6013	68.3184	41.1064	53.6922	33.8116	54.6231
GDF7	0.92982	0.841992	0.000819299	0	0	0	0	2	2	1	2	0	0	0	0	1.0418	1.8666	2.17022	1.32653
GGT7	0.855645	0.687482	0.00672968	2	0	0	2	0	0	0	0	31.8563	12.9107	12.8858	22.7973	14.3705	17.4596	16.0016	9.95313
GGTLC2	-0.821233	0.620162	0.0124359	0	0	0	0	0	1	1	1	6.57549	1.93409	0.990119	2.57279	2.91091	0.603763	0	0
GID8	0.812007	0.602581	0.014356	3	2	3	3	2	2	2	2	56.5372	35.0025	57.8507	51.4285	20.6591	37.8964	14.5151	18.8784
GLIPR2	0.876492	0.729612	0.0042845	0	0	0	0	1	1	2	1	7.39774	5.88905	14.5681	11.2723	18.5402	42.6553	48.8773	23.2667
GLOD4	-0.815011	0.608284	0.0137117	0	0	0	0	1	0	1	0	67.0458	48.9508	64.4425	56.1829	25.4138	47.1631	22.7816	30.3618
GLP2R	0.998276	0.995981	1.28E-08	0	0	0	0	1	1	1	1	0	0	0	0	2.3561	4.19838	5.86835	3.07885
GPRASP2	-0.997584	0.99437	3.52E-08	1	1	1	1	0	0	0	0	0	0	0	0	2.42328	1.82223	3.96507	4.96699
GPSM3	0.857258	0.690707	0.00651478	2	2	2	2	1	1	0	1	11.3684	11.0322	14.2404	12.9772	8.24425	11.8183	6.02583	7.304
GRHL1	0.871579	0.719592	0.00479787	1	1	0	0	0	0	0	0	8.98492	6.5593	4.16465	4.64308	3.33095	3.93525	2.93193	2.64675
GRSF1	0.816087	0.610331	0.0134855	2	0	2	1	0	1	0	1	43.4101	28.8959	54.6455	41.2517	18.7197	42.5328	21.7695	23.1989
GUCY1A1	-0.875345	0.727267	0.00440107	2	3	1	3	0	0	0	0	2.48674	1.66603	2.90793	3.40903	20.8263	49.8263	60.864	28.6147
H2BC12	0.829491	0.636065	0.0108623	2	2	2	2	1	2	1	1	190.272	168.858	419.812	284.579	80.0346	283.644	73.0643	148.452
HDAC2-AS2	0.839697	0.65594	0.00909984	3	3	1	1	1	1	1	0	7.12503	3.81405	1.91071	3.87439	2.41793	1.76893	1.56221	1.13335
HEY2	-0.939388	0.862858	0.000531694	1	1	1	1	0	0	0	0	0.962397	0.535114	0.868784	0.71103	2.94424	7.5419	8.65946	3.90616
HHIPL1	0.928803	0.839787	0.000854756	0	1	1	1	5	7	4	7	0	0	0	0	0.568408	1.19191	1.55874	1.04427
HM13	0.839701	0.655948	0.00909913	6	2	7	6	0	0	0	0	190.681	111.595	150.742	151.473	60.6592	87.6215	28.4524	44.3632
HM13-AS1	0.849539	0.675336	0.00758351	1	0	1	1	0	0	0	0	10.0538	3.91782	7.40326	6.20111	3.47737	3.95791	1.99881	1.78477
HNRNPA2B1	0.811177	0.60101	0.0145373	3	2	3	3	2	2	2	1	658.845	532.93	664.539	605.967	311.723	503.503	344.238	329.681
HOXD4	0.829523	0.636127	0.0108565	0	1	1	1	1	2	2	1	1.32134	1.00623	2.44765	2.22285	1.88671	6.50616	7.09441	3.36956
HP	-0.893214	0.764137	0.00280565	1	1	1	1	0	0	0	0	2.38796	1.36513	0.813051	0.608746	4.51346	9.12357	13.3265	5.55463
HPGDS	0.924723	0.830965	0.0010071	0	0	0	0	3	5	5	2	0	0	0	0	1.43943	3.5388	4.6318	2.05669
HSPBP1	-0.930571	0.843622	0.000793732	0	0	0	0	1	0	1	0	9.54863	13.8523	21.6504	13.2251	3.14995	11.7548	3.59406	10.5664
IGF2R	0.852834	0.68188	0.00711464	13	7	11	9	6	7	6	7	107.638	70.974	73.7992	79.7136	42.8964	60.2939	35.2713	46.3934
IL20RA	0.919268	0.819229	0.00123709	3	2	3	3	2	2	1	2	23.0749	12.1118	23.3916	18.8432	4.83031	12.2164	1.0681	6.13171
IL6R	0.849296	0.674855	0.00761883	1	1	1	1	3	3	2	2	5.53808	7.14411	6.29409	5.66174	16.22	24.4011	26.9889	18.0434
INHBA	0.838567	0.653727	0.00928535	2	6	2	6	0	0	0	0	10.3642	30.8744	15.6012	19.7054	3.74887	9.83748	2.63923	6.38448
IQANK1	0.834333	0.645464	0.0100015	7	14	6	10	2	5	3	5	22.2993	32.1189	10.8585	25.2929	6.11825	6.21304	1.76959	7.61381
IRF7	0.825588	0.628527	0.0115894	1	2	0	1	1	1	0	1	10.5057	17.0386	4.13452	7.31741	6.69586	6.11425	6.2873	6.16596
ITGB1	0.887168	0.751578	0.00329414	0	0	0	0	0	1	1	0	407.409	311.984	413.113	370.367	288.62	609.097	572.791	356.637
JMJD1C	-0.924117	0.829658	0.00103115	10	11	10	10	12	10	11	14	106.608	52.5206	91.6913	82.191	48.6839	89.4298	64.2454	36.7554
KCNB2	0.95734	0.902584	0.000187927	0	0	0	0	3	2	3	2	0	0	0	0	0.623278	1.08716	1.26525	0.930816
KCNG1	0.940631	0.865583	0.000500136	2	0	0	2	1	2	2	2	0.592648	0	0	0.692137	0	0.930553	0.578811	0.788727
KCNJ8	-0.886741	0.750695	0.00333056	2	2	2	2	1	1	1	1	1.37661	2.77104	1.95544	2.11926	4.4038	12.9206	14.6917	7.02786
KCNMB3	0.863978	0.704201	0.00566732	3	2	3	2	2	2	2	1	34.4375	14.867	30.1493	23.4276	12.6791	21.4117	9.46334	6.83539
KIAA1549	0.822755	0.623081	0.0121357	6	8	7	6	1	0	1	1	9.36358	6.57761	6.88973	7.17496	2.92588	4.60209	2.26162	3.16223
KIF24	0.90614	0.791272	0.00192438	6	5	6	6	3	5	3	3	8.30841	8.00154	8.54067	7.60123	3.18884	5.23865	2.31621	4.34762
KIF26B	0.902009	0.782556	0.00218286	16	29	4	26	2	1	2	0	3.51423	2.95275	0.671287	3.56533	1.1663	0.881796	0.893629	0.647807
KLF3-AS1	0.818911	0.615718	0.0129028	1	0	1	1	1	2	1	1	3.92	1.10886	8.21732	5.09596	3.44306	8.28237	7.10534	4.24039
KLHDC1	0.861285	0.69878	0.00599788	0	0	0	0	0	1	1	0	3.33468	3.14426	3.60381	5.83995	6.89243	14.982	18.4499	7.74862
KPNB1	0.818589	0.615102	0.0129685	2	2	2	1	0	1	1	0	134.221	131.529	154.661	126.998	65.0902	130.949	84.4423	91.414
Km6AA1	0.937327	0.858345	0.000586879	1	1	0	1	1	1	1	1	6.11043	3.21764	0.623867	3.11018	3.18107	3.72899	4.53212	3.16581
KRI1	0.842616	0.661669	0.00863169	7	6	8	7	2	4	3	2	34.1851	36.2472	36.0171	40.3844	21.0626	35.4714	26.8884	26.4519
LAMA2	0.850757	0.677751	0.00740802	1	1	1	1	2	2	4	2	2.88465	2.62925	2.05973	5.06773	9.49385	20.9025	26.7037	12.8173
LAS1L	0.837364	0.651375	0.00948537	4	0	4	3	0	1	1	0	85.7032	47.8676	66.7001	62.7487	30.9349	57.1207	31.9281	32.4766
LBX2	0.827403	0.632028	0.0112475	3	4	3	3	2	3	1	3	2.33427	2.45913	1.50579	3.48431	1.31075	1.06478	0	1.61999
LDLRAD3	0.829136	0.635377	0.0109273	5	4	4	4	0	0	0	0	14.4198	5.83632	9.67473	10.127	3.89547	6.64439	2.72152	2.17571
LEO1	0.83285	0.642579	0.0102604	3	3	3	3	2	3	2	3	59.5217	47.0076	56.4068	52.7942	24.6723	46.4191	28.9983	33.1495
LGALS9B	0.837376	0.651399	0.00948329	1	0	1	1	2	3	1	3	5.90524	2.81128	10.7123	8.65834	19.391	12.1263	9.76166	31.7255
LGI4	0.888505	0.754349	0.0031817	1	1	1	1	3	2	3	2	0.859629	0.502889	0.649463	1.02058	5.18805	8.50781	11.0893	5.63947
LINC00243	-0.826398	0.630089	0.0114361	0	0	0	0	1	2	0	1	1.24142	0.925835	0.500939	0.883168	0	0	0.572382	0.597914
LINC00261	-0.868827	0.714003	0.00510203	1	0	1	1	2	1	3	1	5.73653	5.74338	7.08521	4.81519	3.62344	5.52034	2.68392	5.4076
LINC01022	0.999302	0.998372	8.50E-10	0	0	0	0	0	1	1	1	0	0	0	0	0	0.805026	0.531632	0.544678
LINC01238	0.826406	0.630104	0.0114346	1	0	0	1	2	1	2	1	3.03877	1.93447	1.70604	2.87602	3.23799	4.27162	4.41713	2.97102
LINC01719	0.827748	0.632695	0.0111833	2	1	1	1	0	0	0	0	6.76713	4.2109	2.74248	2.77381	2.31669	1.06295	0.529571	1.7386
LINC01829	0.887892	0.753077	0.00323298	0	0	0	0	2	2	1	1	0	0	0	0	0.542618	1.17703	1.84719	0.589277
LINC01881	0.861358	0.698927	0.00598875	2	0	1	1	0	0	0	0	54.1808	20.7823	28.1302	28.9386	17.3595	27.7151	21.4725	13.3617
LINC02456	0.830667	0.638342	0.0106491	2	2	0	0	2	1	2	1	1.07027	0.525229	0	0	1.42827	2.55815	3.44249	1.59365
LINC02593	0.869606	0.715584	0.00501466	0	0	0	1	2	1	1	2	0	0	0	0.683274	0.732017	1.21024	0.684732	1.02751
LINC02884	0.894789	0.767421	0.00268667	0	0	0	0	2	1	2	1	0	0	0	0	0.641132	1.58443	2.0425	1.12021
LINC02981	0.989825	0.976379	2.61E-06	1	0	1	1	1	1	1	1	1.72746	0	2.36591	1.08722	1.57983	3.9645	2.77176	1.90349
LMOD1	-0.828478	0.634104	0.0110482	3	3	3	3	3	2	2	2	4.66561	5.06262	4.98248	12.9651	174.881	393.786	514.5	238.478
LOC100506023	0.875641	0.727872	0.00437077	1	2	2	2	5	4	5	7	0.564282	0.523225	0.571218	0.743816	1.14788	1.63222	1.86988	1.66533
LOC101927543	0.921036	0.823025	0.00115918	1	0	0	1	0	0	0	0	19.5698	7.42321	3.758	16.4292	6.26511	4.00304	4.51003	3.45078
LOC101928933	0.988635	0.973632	3.64E-06	1	0	1	1	1	1	1	1	0.676074	0	1.25721	0.877166	0.599905	1.73536	1.53039	0.934183
LOC105371090	-0.864648	0.705552	0.00558694	0	0	0	0	0	1	1	1	6.10511	3.25713	2.57369	3.13712	2.07605	1.41144	0.88028	0.92487
LOC105373265	0.888234	0.753786	0.00320434	6	4	2	3	1	0	1	0	1.40701	0.760143	0	0.789176	0	0	0	0
LOC105373335	0.900631	0.779659	0.00227378	3	2	3	2	1	1	1	0	3.73247	1.80819	4.50337	2.5539	1.07686	2.26748	0.855371	0.725777
LOC105374367	0.833994	0.644803	0.0100604	1	1	1	0	0	0	0	0	1.18949	1.38932	3.61561	0	0	0	0	0.522575
LOC105375228	0.816583	0.611276	0.013382	1	0	1	1	0	0	0	0	2.08514	0.858072	1.32543	1.33381	0.82536	1.08645	0.838192	0.539576
LOC105375751	0.831576	0.640104	0.0104862	7	3	5	6	0	0	0	0	21.7769	8.22517	9.50692	16.1436	6.57546	6.01202	2.08135	1.34149
LOC105375779	0.848394	0.673068	0.00775089	2	1	0	2	1	1	0	0	15.9673	5.7448	2.34435	6.42642	5.11513	1.63542	1.22273	1.29155
LOC105379102	0.855092	0.68638	0.00680424	1	0	1	0	2	2	4	4	0	0	0	0	1.01595	2.33264	2.98955	1.38938
LOC107985291	0.900937	0.780302	0.00225339	6	3	6	4	3	3	1	1	36.2046	26.8827	39.3575	32.4012	16.6068	27.8632	10.9851	13.9782
LOC107985433	0.864493	0.705239	0.00560549	3	0	3	2	0	1	0	1	6.02558	3.63894	5.8479	4.98331	2.4248	2.69485	1.70077	2.71243
LOC107985948	0.815065	0.608386	0.0137004	1	0	1	1	0	1	1	0	4.56041	1.52868	2.5296	2.67918	1.79246	2.761	2.26519	0.951907
LOC107986298	0.889334	0.756067	0.00311334	4	3	5	4	1	3	1	2	5.09269	2.62866	5.63627	4.51305	2.30787	4.38565	1.99211	1.80644
LOC124902461	0.840998	0.658491	0.00888925	1	0	2	1	0	2	2	1	1.4862	0.517959	1.2452	1.04155	0.878087	1.80101	1.70426	0.986574
LOC124904230	0.93509	0.853458	0.000650868	3	0	3	2	3	3	3	3	1.94098	0	1.30576	1.1677	0.682457	1.54264	1.35816	0.698784
LOC124904535	0.924241	0.829926	0.00102618	0	0	0	0	4	3	2	4	0	0	0	0	0.632202	0.958553	1.28405	0.911822
LOC124904892	0.813675	0.605744	0.013996	1	0	0	1	0	0	0	0	6.52855	2.69213	1.67048	4.09354	2.11762	2.31391	1.82306	0.907825
LOC124904912	0.824986	0.627369	0.0117041	1	0	1	1	0	0	0	0	18.9137	8.65543	12.0094	11.3802	4.93938	6.06168	3.44001	2.72785
LOC124906039	0.852789	0.681791	0.00712089	5	3	3	3	0	0	0	0	15.2124	13.5753	13.5065	12.5242	6.51167	10.0223	10.0899	6.60122
LOC124906324	0.813684	0.605762	0.013994	1	0	1	1	0	0	0	0	19.139	13.0962	16.1284	17.6085	8.80161	10.4167	5.84898	10.4378
LOC124906604	-0.849505	0.675269	0.00758845	0	0	0	0	1	1	1	1	17.5985	10.9537	12.0911	9.66231	6.35527	8.2525	4.51137	4.90778
LOC124906622	0.874	0.724521	0.00454029	0	0	0	0	1	1	1	1	1.80558	1.21184	0.933118	1.24623	2.21536	2.22797	2.598	2.36952
LOC124906654	0.856517	0.689224	0.00661299	1	0	2	3	2	4	3	3	0	0	0.89456	0.963194	1.30813	1.6157	1.88493	0.844552
LOC124907366	0.821562	0.620791	0.0123707	3	3	1	3	0	1	1	1	5.61643	7.54505	5.79274	6.48696	1.60892	3.02725	3.30374	4.51727
LOC124907396	0.81127	0.601186	0.0145169	2	1	2	2	2	3	2	2	6.59233	2.38739	4.89006	4.96125	4.8178	7.69985	7.50266	3.86661
LOC124907539	0.818226	0.61441	0.0130426	3	3	1	3	0	1	1	1	5.05343	6.99598	4.67186	4.74504	1.49269	2.38237	2.4802	4.0313
LOC124907944	0.953326	0.893636	0.000245374	2	2	1	2	0	0	0	0	1.30931	0.894262	0.70503	0.86457	0	0	0	0
LOC124908461	0.833437	0.64372	0.0101574	2	2	2	3	0	1	1	1	5.22175	3.94778	4.40619	4.19118	1.42502	3.26681	3.39576	2.82939
LOC441179	0.824106	0.625677	0.0118731	1	1	1	1	0	0	0	0	2.88893	2.35802	3.59624	2.36838	0.824093	2.14868	0.583914	0.676766
LOC729732	0.875345	0.727267	0.00440103	4	2	3	4	12	5	6	11	4.37744	3.52578	4.17895	3.54552	5.64518	3.85763	5.0239	7.2875
LRRC28	0.813339	0.605107	0.014068	2	0	4	3	0	2	2	1	19.1455	9.09511	25.778	17.6859	8.55607	22.2309	9.64146	7.88628
LRRC4B	0.944865	0.874897	0.00040188	0	0	0	0	2	1	2	2	0	0	0	0	0.649558	0.849388	0.969209	1.18606
LRRN1	0.827777	0.632751	0.0111779	2	2	0	1	0	0	0	0	3.65421	1.88371	1.62471	1.59575	1.0141	1.33671	0.960388	1.06189
LURAP1L-AS1	0.829018	0.63515	0.0109488	2	0	2	1	1	2	1	1	1.85432	0.549313	4.90411	2.69607	0.887539	4.62664	1.74449	1.2828
LYN	0.82283	0.623223	0.0121212	3	3	3	2	2	3	1	2	37.2929	27.0024	25.0076	26.3756	12.2346	18.0891	6.71799	14.9592
MAK	0.860748	0.697702	0.00606519	2	1	2	2	0	1	1	0	10.0749	4.87676	6.97894	6.29528	4.27224	6.06586	4.31029	3.01529
MAP1A	-0.905622	0.790176	0.00195567	4	4	5	5	3	0	1	0	4.30038	4.10539	2.3692	5.28781	20.2629	42.9399	57.9386	27.2652
MAP3K9	0.857933	0.692058	0.00642621	4	5	5	4	4	4	3	4	4.93864	6.34545	8.38176	5.91707	2.8176	4.65958	1.76266	3.10353
MAPK15	0.83901	0.654594	0.0092123	3	4	4	2	0	0	0	0	2.76616	5.36128	3.06117	4.17784	1.68888	1.53294	0.837117	1.49293
MCAM	-0.83956	0.655671	0.00912223	1	0	1	1	0	0	0	0	20.0071	34.7752	18.4646	22.6204	70.7105	154.444	195.002	108.396
MCM10	0.836261	0.649221	0.00967119	1	1	1	1	0	0	0	0	14.7567	18.7031	20.1567	19.023	5.04516	12.074	3.56955	8.00428
MCM3AP	0.852226	0.680671	0.00719969	7	4	7	7	4	4	3	2	63.7881	41.9617	53.16	54.9641	32.1547	51.1157	35.9367	33.173
MDM1	-0.814839	0.607957	0.0137481	1	1	1	1	0	0	0	0	18.1404	11.1601	13.8492	14.899	20.5035	42.7112	52.7456	25.3588
MED29	0.838218	0.653043	0.00934314	2	0	2	2	0	1	1	0	24.4708	16.6316	25.1409	20.2702	11.1789	20.9912	13.8168	12.4001
MEN1	0.825878	0.629086	0.0115343	4	4	4	5	1	2	2	2	16.7638	16.6191	19.7275	17.9061	7.68262	16.1324	7.7618	9.36727
MFSD4B	0.811146	0.600951	0.0145441	2	2	2	2	1	1	1	1	23.3982	12.5194	15.7316	16.251	8.11933	13.0551	7.88051	7.70479
MIA-RAB4B	0.888287	0.753897	0.00319986	3	2	3	1	6	7	4	7	0	0	0	0	0.90857	1.44823	1.59061	14.5244
MIEF2	0.889764	0.75696	0.00307817	2	2	1	1	1	1	1	1	4.52736	4.00516	1.06188	1.78598	1.75447	1.30656	1.81372	2.25728
MILIP	0.922735	0.826681	0.00108735	2	2	1	1	0	0	0	0	2.86583	1.23695	1.58907	0.76626	0	0	0	0
MIPOL1	0.832104	0.64113	0.0103922	4	1	2	3	4	5	4	5	2.36922	1.21608	1.45128	1.63627	3.11051	7.15672	7.41217	4.0388
MIR646HG	0.813817	0.606015	0.0139656	0	0	0	0	0	1	1	1	0	0	0	0	0.63542	1.67867	1.72109	0.885694
MIR6791	0.991132	0.979399	1.73E-06	1	0	1	1	1	1	1	1	2.19863	0	2.2816	2.42808	2.23948	1.17165	2.01484	0.918003
MMP11	0.827765	0.632728	0.0111801	1	0	1	2	0	0	0	0	9.93601	13.1383	13.5191	48.565	2.51131	6.68816	2.29143	4.5631
MPP2	0.997241	0.99357	5.24E-08	0	0	0	0	1	1	1	1	0	0	0	0	1.79315	4.1489	5.11132	2.33299
MRM1	-0.840173	0.656872	0.00902245	1	1	1	1	2	2	2	2	13.0364	9.3276	13.9194	13.5072	4.37946	9.28093	4.6522	6.24213
MROH6	0.932637	0.848113	0.00072612	4	8	6	5	1	4	1	3	5.61956	17.1247	9.95962	14.1686	3.40374	5.77596	2.14812	5.55304
MROH8	0.824139	0.62574	0.0118668	1	0	2	1	0	2	2	0	2.38395	1.62519	4.86714	3.76079	1.71995	4.14078	2.93498	2.49796
MRPL17	0.855254	0.686702	0.00678237	2	1	2	2	0	0	0	0	38.1256	24.2532	36.0837	30.3892	13.6465	25.3145	10.4964	13.9313
MRPL2	0.85718	0.690551	0.00652506	2	1	2	1	0	2	1	1	29.9839	25.1582	41.2952	30.5762	13.7985	33.689	16.7284	20.7115
MRPL4	0.857567	0.691324	0.00647423	3	3	3	2	0	2	1	1	17.9456	25.9202	29.2111	22.3379	7.93808	16.8533	5.61499	10.5567
MRPS30	0.824117	0.625696	0.0118712	3	2	3	1	0	0	0	0	86.1468	44.3514	57.7057	55.6705	25.2227	41.7561	18.9999	20.3856
MTA3	0.825403	0.628171	0.0116246	3	1	3	2	1	4	2	1	52.2446	30.2583	39.9293	36.7586	24.6791	41.3126	30.8093	28.6925
MTHFD1L	0.849947	0.676146	0.00752436	4	5	5	4	1	1	1	1	74.6113	60.4162	75.7583	73.6386	27.2554	49.6436	22.0402	31.5289
MTMR2	-0.817095	0.612251	0.0132757	2	4	2	3	4	3	4	4	28.8804	15.1124	29.2836	23.1226	15.1802	29.6548	23.7234	14.9962
MUC3A	0.829693	0.636455	0.0108256	3	0	10	7	8	12	6	13	8.72088	13.2986	36.2145	32.6805	34.1422	28.7636	20.2485	40.9889
MX1	0.819122	0.616122	0.0128599	2	7	2	7	2	2	2	1	14.9743	44.348	29.3862	63.7006	12.5406	30.4911	19.8649	18.7722
MX2	0.847809	0.671911	0.00783732	3	3	1	3	0	0	0	0	19.4982	12.3371	5.56655	14.7224	8.12923	7.59025	7.14594	4.76371
MYL9	-0.915829	0.811867	0.00139829	3	3	3	4	1	0	1	0	27.3624	30.7371	22.6573	41.4689	531.986	1178.45	1491.54	730.229
MYO3A	0.996524	0.991905	1.05E-07	0	0	0	0	1	1	1	1	0	0	0	0	0.533792	1.26317	1.54048	0.837676
NAT9	0.875995	0.728594	0.00433481	1	1	1	1	0	0	0	0	52.7435	42.1082	44.3768	43.5276	24.119	34.4028	18.0027	21.7324
NBEA	0.835691	0.648109	0.00976813	2	1	2	2	7	4	7	4	3.13069	1.47474	1.18507	2.14478	14.0704	30.7955	40.9693	17.7253
NBR1	0.831733	0.640411	0.0104581	5	3	5	4	2	5	4	3	107.468	82.6609	113.622	105.43	46.1936	104.957	58.2697	61.1134
NDRG2	0.815443	0.609105	0.0136206	0	0	1	0	0	1	1	0	25.4672	23.8706	70.3424	43.9893	30.7635	70.161	53.4689	46.3161
NECTIN2	0.836916	0.6505	0.00956056	10	10	12	11	9	9	6	9	42.9509	55.3995	75.5018	55.2623	26.2884	56.1591	23.7228	39.8568
NGFR	0.817137	0.612332	0.013267	0	1	0	1	2	2	2	1	0	0.529379	0	0	0.693034	1.8965	2.97839	1.11467
NIP7	0.876787	0.730215	0.00425488	1	1	1	1	0	0	0	0	46.8958	41.9883	37.6872	37.756	18.736	26.8394	15.857	27.1
NKAP	0.82125	0.620194	0.0124325	2	0	2	1	0	0	0	0	16.4727	7.15145	14.9423	12.7519	5.48424	10.6912	4.69743	3.77639
NPRL2	0.814534	0.607376	0.0138128	1	0	1	1	0	0	0	0	26.1781	12.6905	25.366	23.1182	11.5473	22.6136	14.0758	12.7993
NPRL3	0.852545	0.681304	0.00715505	3	2	4	4	0	0	0	0	12.1662	11.4003	16.9978	14.1906	5.21991	11.2504	6.265	6.08182
NR6A1	0.82695	0.631155	0.0113322	5	4	5	3	0	2	1	2	19.0772	11.0986	16.9668	15.2523	5.71997	8.48941	3.24014	3.86918
NRG2	0.995055	0.988491	3.01E-07	0	0	0	0	1	1	1	1	0	0	0	0	1.07987	2.90023	3.83211	1.26675
NRXN1	0.855063	0.686322	0.00680816	0	0	0	0	4	1	4	3	0	0	0	0	4.50146	10.3328	13.8106	5.41762
NYNRIN	0.823992	0.625457	0.0118952	5	4	4	4	1	1	1	1	30.4429	18.0422	19.1078	24.8561	11.9046	19.2485	13.1873	10.7355
OAS2	0.874671	0.725891	0.00447046	0	2	0	2	0	0	0	0	9.1406	21.6147	9.3667	14.0414	5.63478	8.79947	6.45876	6.74129
OBSCN	0.829113	0.635334	0.0109314	1	8	5	7	21	21	14	19	1.47059	1.76171	0.921118	1.36017	3.1398	4.16234	4.96713	3.45301
OSBPL10	0.856535	0.689261	0.00661056	7	7	6	5	4	3	2	3	33.4466	25.351	30.7752	29.6739	14.4678	19.4585	11.8875	11.7274
OSBPL3	0.866744	0.709785	0.00534019	4	5	3	3	2	3	1	3	35.7317	32.0439	21.6436	25.7755	14.2447	20.7463	7.06417	11.896
OTOP2	0.928516	0.839166	0.000864931	0	0	0	0	4	4	2	4	0	0	0	0	3.83599	6.85959	9.01667	4.62153
P2RX1	0.872409	0.72128	0.00470855	1	1	0	1	2	2	2	2	4.15578	1.57334	1.57505	2.11004	5.97728	9.45187	11.62	6.27854
PACC1	0.815134	0.608518	0.0136857	1	1	1	1	0	0	0	0	10.5784	6.36282	7.66642	7.80842	4.23945	6.27545	3.63349	2.9093
PAIP1	0.82431	0.626067	0.011834	2	1	2	2	0	1	1	0	130.394	64.0285	77.9466	84.5203	44.9947	58.53	32.4459	28.1255
PALLD	0.841426	0.659332	0.0088206	2	1	2	2	2	7	6	8	46.797	31.5215	65.833	55.542	183.865	383.91	550.02	261.712
PCDHAC1	0.913636	0.807186	0.00150791	0	0	0	0	2	2	3	1	0	0	0	0	0.578917	1.61754	1.43476	0.706667
PDK1	-0.828895	0.634911	0.0109715	0	0	0	0	1	1	1	1	54.8718	25.8501	22.0596	24.8403	12.5476	15.2916	8.15381	13.4955
PDK4	0.830512	0.638041	0.0106771	1	1	0	1	2	2	2	1	9.08665	5.21108	4.06605	5.62322	24.4495	42.7645	56.0921	28.0558
PDSS2	0.82779	0.632777	0.0111754	4	3	4	4	2	3	3	2	31.395	20.3071	31.6725	28.9277	12.1918	21.4789	8.76666	10.6866
PDZRN3-AS1	0.99051	0.977962	2.12E-06	1	0	1	1	1	1	1	1	1.52414	0	1.75687	1.12017	1.19963	3.0514	2.93925	1.64133
PDZRN4	0.851695	0.679614	0.00727462	0	0	0	0	2	1	2	2	0	0	0	0.568189	16.2438	39.3113	50.2566	22.9866
PHF20	0.824191	0.625839	0.0118569	5	3	5	6	1	1	1	1	70.9992	42.2774	46.8362	55.0406	29.6927	43.8891	30.0035	25.5136
PHKA2	0.824995	0.627386	0.0117024	2	1	2	1	0	1	1	0	54.2579	26.9773	36.7597	36.8845	21.241	28.8064	18.1761	12.0496
PIDD1	-0.833196	0.643251	0.0101997	5	3	5	4	4	2	2	2	5.01523	5.80875	4.95142	4.70989	7.77339	9.8915	8.89115	8.3671
PITX1-AS1	0.879229	0.735217	0.00401459	3	2	3	3	1	1	1	1	24.2178	17.3868	22.3593	19.3632	10.1728	15.8551	8.57374	10.7575
PLCL1	-0.953469	0.893954	0.000243154	8	9	7	8	6	6	5	7	1.71393	0.57506	2.30793	1.58649	5.25218	13.1136	15.7039	5.18491
PLPPR2	-0.83683	0.650332	0.00957501	2	1	2	1	1	0	1	1	3.36058	4.20894	1.95236	4.19305	3.64297	6.58929	5.92291	4.88121
POFUT2	0.833898	0.644616	0.010077	5	2	4	4	2	3	3	2	35.3331	20.4194	24.1	25.1039	18.6661	22.987	16.8053	12.67
PRKCB	0.858607	0.693407	0.00633859	1	1	1	0	4	4	5	5	5.80727	3.27992	4.86502	5.93211	10.1802	20.6907	23.5175	12.1064
PRKG1	0.885567	0.748267	0.00343206	17	7	17	17	18	28	27	28	18.4854	10.5967	12.5648	15.7832	20.0312	36.1594	37.9681	22.4839
PROM2	0.829402	0.635892	0.0108786	2	2	0	0	1	1	1	1	9.63267	31.9227	1.8038	5.23822	5.5665	8.148	7.7557	7.47621
PRRG1	0.905042	0.788951	0.00199104	6	5	6	5	2	3	2	2	32.6409	15.1018	25.6179	21.4271	11.2475	15.2034	6.12845	6.3043
PRRT3	0.829032	0.635177	0.0109462	1	1	2	1	0	1	1	1	5.16404	3.1463	6.78505	3.58016	2.23882	3.69362	3.61712	2.55129
PSMG3-AS1	0.888415	0.754162	0.00318919	1	1	1	0	2	3	4	3	0.716163	0.501064	0.619677	0.708269	0.806068	1.78384	1.9492	1.20762
PTCHD1	0.852841	0.681895	0.0071136	0	0	0	0	4	1	4	4	0	0	0	0	1.26641	3.05139	3.94899	1.80144
PTGDR	0.860483	0.69717	0.00609859	0	0	2	2	1	3	2	3	0	0	5.90733	3.17591	1.32998	5.66601	3.04754	1.48953
PTPN21	0.836975	0.650615	0.00955064	3	2	6	5	6	8	5	6	4.74386	3.78409	10.5917	7.58467	9.77063	22.1274	21.9004	12.959
PTPN3	0.84776	0.671814	0.00784458	4	2	4	3	1	3	2	2	40.8352	23.8842	38.8677	33.8982	15.7444	26.5467	11.7614	13.6766
PTPRE	0.816599	0.611307	0.0133786	11	7	12	8	5	7	3	6	31.6506	22.7075	45.2273	32.4914	14.8828	32.5465	18.7855	15.5229
PUF60	0.822974	0.6235	0.012093	4	3	5	5	2	3	2	2	37.1394	37.239	46.188	32.8034	14.801	25.0762	14.4658	22.8031
PURG	0.997266	0.99363	5.10E-08	0	0	0	0	1	1	1	1	0	0	0	0	0.892693	1.64067	2.63932	1.47966
RADIL	0.938531	0.86098	0.000554211	0	0	0	0	2	1	2	2	0	0	0	0	0.666393	0.990167	1.25572	0.763373
RASAL2	0.860849	0.697904	0.00605254	11	10	9	10	5	7	6	5	30.8529	23.7894	15.985	20.5869	12.6485	18.1101	15.3167	15.6609
RASSF10-DT	0.894719	0.767276	0.00269183	1	2	0	1	0	0	0	0	1.78533	0.761047	0	0.803661	0	0	0	0
m6ABP8NL	0.814151	0.606649	0.0138943	6	6	5	5	1	2	1	2	9.12359	6.35739	2.89288	5.25841	2.61485	1.99026	0.935649	3.6689
m6AFOX1	0.887908	0.753111	0.00323161	1	2	11	10	19	23	19	21	0	0	1.18894	1.30537	1.59016	2.9005	3.25517	2.43197
m6AM12	0.928402	0.838918	0.000869027	2	1	2	2	1	2	1	1	81.1551	40.0704	81.4062	66.3423	28.1947	57.3102	29.8056	23.1531
m6AM20	0.996095	0.990906	1.48E-07	0	0	0	0	1	1	1	1	0	0	0	0	1.30269	3.27631	4.36944	1.69443
REC8	-0.885319	0.747755	0.00345374	1	1	1	0	0	0	0	0	6.80096	6.51811	6.75053	11.6058	8.446	13.0434	14.2605	11.6533
RERG	-0.96412	0.917781	0.000112395	1	1	1	1	0	0	0	0	1.36604	1.54687	2.43621	2.39926	13.8239	32.3759	40.3675	18.8069
RGPD4	0.813387	0.605199	0.0140576	3	3	3	2	2	2	2	2	10.557	8.55174	8.62782	7.25379	4.47251	6.35536	6.78954	5.57668
RGS6	0.933838	0.85073	0.000688581	0	0	0	0	2	3	3	1	1.13922	0.596555	1.24413	0.868584	3.03004	7.25968	8.89577	3.96307
RGS9	0.849923	0.676098	0.00752786	0	0	0	0	1	1	1	1	3.27106	1.22502	1.118	1.51381	4.00069	7.31409	9.08165	4.05572
RIN1	0.824388	0.626218	0.0118188	2	2	2	2	1	2	1	2	2.65435	5.59008	3.51743	4.00892	1.78509	2.7976	1.47288	2.97509
RMC1	-0.827615	0.632438	0.011208	0	0	0	0	1	0	0	1	15.5146	12.5256	18.0941	14.7384	10.537	17.7129	15.1609	11.031
RN7SL1	-0.832902	0.64268	0.0102512	1	0	1	0	0	0	0	0	35770.4	72051.3	23973.4	86248.7	139944	50961.2	101339	145374
RNF11	0.893461	0.764652	0.00278674	2	2	2	2	2	3	3	2	23.6095	16.4327	21.6976	17.0442	16.2368	36.6171	35.6403	22.4091
RNF150	0.831534	0.640024	0.0104936	0	2	2	3	3	4	3	3	0	0	0.506573	0.748054	13.0302	29.8006	38.4771	17.8005
RNF6	0.83157	0.640093	0.0104872	4	3	4	3	2	2	2	2	74.183	37.217	75.5443	58.4047	26.4457	49.6835	21.0339	19.6538
RNVU1-1	-0.961285	0.911413	0.000140894	0	0	0	0	0	0	1	1	14.618	9.12057	16.0939	17.6397	26.7157	8.99009	1.10712	0.800055
RPIA	0.877238	0.731138	0.00420978	2	1	2	1	0	1	0	1	49.7276	44.1598	72.0919	51.3773	17.1129	46.8037	15.7626	25.6082
RPP38	-0.88219	0.741303	0.00373507	1	2	1	1	2	2	2	2	27.9425	15.3856	31.1145	28.9475	11.0936	20.4045	10.0766	11.8743
RYK	0.91096	0.801489	0.00164905	1	0	1	1	0	1	1	0	78.9999	45.1785	87.6265	66.3984	35.5656	76.2162	56.7608	37.2979
SCARA5	0.845022	0.666407	0.00825755	0	0	0	0	3	1	3	3	1.62784	0.799838	1.69727	1.46449	10.6488	17.6718	20.6952	11.7457
SCARF1	0.83407	0.644951	0.0100471	1	1	1	1	1	3	2	3	3.77921	4.5882	2.86998	2.77208	4.56467	6.85102	6.29124	6.83291
SCMH1	-0.888416	0.754163	0.00318916	4	5	4	4	5	4	4	5	37.5403	21.7146	43.4795	35.3879	24.0197	54.2815	43.969	28.5607
SCN9A	0.815104	0.60846	0.0136921	0	1	2	2	5	6	7	6	0	0	3.94259	1.74896	5.04998	13.4017	15.8425	6.8625
SEMA3D	0.989742	0.976189	2.68E-06	1	1	0	1	1	1	1	1	4.1692	1.73806	0	1.49178	1.67344	1.76888	2.45363	1.13079
SEMA3E	0.996395	0.991602	1.17E-07	0	0	0	0	1	1	1	1	0	0	0	0	0.872164	1.94913	2.70775	1.15477
SERPINB9	0.81834	0.614627	0.0130193	1	1	1	1	0	0	0	0	21.0087	23.8196	24.3493	17.5918	10.2158	18.1025	11.5312	13.4255
SHANK2	0.841006	0.658507	0.00888795	40	43	28	19	10	21	23	18	22.8891	21.3273	13.3017	16.5111	10.0741	13.7769	10.8507	9.49115
SLC11A1	0.964744	0.919186	0.000106679	0	4	0	3	0	0	0	0	1.81479	8.9677	1.30121	6.9217	1.48582	2.42283	1.92066	1.90244
SLC25A44	0.840007	0.656547	0.00904939	3	1	3	2	0	1	1	0	25.2673	17.9959	22.2129	20.7332	13.8967	23.0351	18.8417	16.0033
SLC46A1	0.872258	0.720972	0.00472478	4	1	3	2	1	1	1	1	5.81858	1.38852	4.63572	4.16839	2.27363	2.6089	2.26038	2.65002
SLC4A4	0.878224	0.733158	0.00411232	1	2	3	4	11	25	15	23	2.2691	1.98007	7.5665	4.90821	21.4459	39.7801	47.3894	29.8602
SMAD3-DT	0.863394	0.703024	0.00573799	0	0	0	0	1	2	1	2	0	0	0	0	0	0.963523	0.874234	1.3074
SMG5	0.867858	0.712041	0.0052119	6	5	6	5	3	5	4	5	66.4175	58.6121	68.1677	59.7099	35.9621	59.68	37.0792	41.4573
SMG9	0.843263	0.662942	0.00853	2	3	3	2	0	1	1	0	13.793	14.4931	14.4433	13.1177	6.90515	12.4836	7.26971	8.69764
SNORC	-0.889274	0.755942	0.00311825	0	0	0	0	1	1	2	2	24.7015	12.6972	11.8414	16.1804	7.54491	8.40159	3.49729	6.43161
SOD1-DT	0.992528	0.98263	1.04E-06	1	0	1	1	1	1	1	1	0.66672	0	1.09448	1.37341	0.656504	1.42906	0.789979	0.894151
SORCS1	0.997114	0.993276	6.00E-08	0	0	0	0	3	3	3	3	0	0	0	0	2.7781	6.50964	8.81236	3.6272
SOX10	0.884591	0.746251	0.00351796	0	0	0	0	3	2	3	1	0	0	0	0	1.71786	3.46679	3.82753	2.47817
SPAG1	0.816286	0.610709	0.0134439	4	2	6	5	2	1	1	1	46.3325	19.5538	48.2128	46.166	15.0036	30.0499	9.84577	8.12668
SPP1	0.815354	0.608937	0.0136392	1	4	0	4	1	0	1	0	18.9422	106.917	8.86606	249.855	10.0599	18.4795	18.1968	49.0829
ST3GAL2	0.864564	0.705382	0.005597	4	3	2	4	2	2	2	2	11.5996	8.52628	4.48412	9.15038	5.58688	6.93233	6.48803	6.5124
STAT1	0.835538	0.647811	0.00979426	1	1	1	1	0	1	1	1	131.672	124.692	137.879	115.857	56.3785	129.352	90.1126	89.4162
STAU1	0.819671	0.617171	0.0127489	3	2	3	3	1	2	2	1	217.461	149.428	173.421	180.836	76.4864	132.695	66.8726	87.0689
STEAP1	0.826877	0.631014	0.0113459	2	2	2	2	0	1	1	0	19.0043	13.5353	18.9937	16.6001	6.8458	20.2563	9.47516	6.99203
STIP1	0.811731	0.602059	0.0144161	5	3	7	7	0	1	1	0	125.847	115.651	143.051	135.47	45.3413	102.917	43.2023	68.7886
STK36	0.864696	0.70565	0.00558112	2	2	2	2	1	1	1	1	28.8609	20.1838	22.8386	22.7831	11.7534	17.7651	9.89756	9.34901
STT3B	0.826859	0.630979	0.0113493	2	1	2	2	0	1	1	0	214.535	116.089	209.433	166.901	71.1991	135.094	50.372	62.428
SUMO3	0.819952	0.617709	0.0126922	3	3	3	3	2	3	3	2	66.7425	53.0217	95.7938	68.9791	31.9529	71.5602	42.7886	30.6997
SVIL	-0.840664	0.657835	0.00894307	18	20	16	23	6	5	8	4	77.7375	70.45	44.7988	65.423	179.97	371.292	468.096	236.46
SYNC	0.892452	0.76255	0.00286441	0	2	2	1	2	2	2	2	0	0.537082	2.0318	1.19371	3.41464	7.68827	8.62806	4.3556
SYNM	-0.81957	0.616977	0.0127693	5	6	6	6	5	1	3	1	5.91428	5.38248	8.19312	10.225	379.983	864.814	1100.79	529.861
SYP	0.82476	0.626934	0.0117474	0	0	0	0	1	1	1	1	3.64977	2.38924	1.81904	2.39083	3.74858	4.61265	4.98202	4.13283
TBC1D3	0.813552	0.605512	0.0140222	0	3	3	2	2	2	2	1	6.5157	19.6112	19.292	15.2004	13.2924	16.8244	15.7928	17.715
TBC1D31	0.880365	0.73755	0.00390576	2	1	2	2	0	1	0	1	17.6055	10.9828	16.4465	14.9688	6.68886	10.9292	6.88934	6.09958
TBCB	0.925862	0.833425	0.000962919	2	1	3	3	0	2	2	1	30.8329	26.0993	35.8297	32.7779	21.3278	34.5285	28.0943	25.6965
TBCC	-0.840681	0.657868	0.00894035	1	1	1	1	2	1	2	2	15.0229	13.9522	11.3239	15.4608	8.42944	11.8109	7.1735	10.5216
TDRD10	0.996999	0.993008	6.74E-08	0	0	0	0	1	1	1	1	0	0	0	0	0.952328	2.34548	2.79735	2.18911
TENM2	0.874577	0.7257	0.00448016	0	0	0	0	1	1	1	2	0	0	0	0	0.566912	1.78269	1.80018	0.750889
TLCD1	0.828656	0.634448	0.0110155	1	1	1	1	0	1	0	1	7.78988	5.95439	13.2613	8.44273	2.01506	9.1876	2.30165	3.45426
TMEM232	0.865506	0.707284	0.00548506	4	0	3	3	3	6	4	4	1.11775	0	1.00293	0.703973	0.955987	1.96507	2.01107	1.12919
TMEM238	0.883904	0.744833	0.00357927	3	1	3	3	0	2	1	1	3.34633	0.628426	3.06327	3.21782	0.594249	4.41634	0.703094	1.12442
TMPRSS6	-0.99743	0.994011	4.24E-08	0	0	0	0	1	0	1	0	1.15668	0.746867	0.750235	0.711544	0	0.516869	0	0.674955
TNPO3	0.887292	0.751835	0.0032836	4	3	4	4	1	2	2	0	64.0093	46.4549	59.1816	48.6846	27.243	49.1302	35.1385	29.9133
TNS3	0.844092	0.664573	0.00840099	10	8	9	8	7	8	5	8	64.5087	45.8889	38.5624	48.7408	30.8041	39.9042	23.2425	29.8473
TOP1MT	0.829156	0.635415	0.0109237	5	4	4	7	0	2	1	1	49.5461	67.7292	47.8779	65.8116	21.2526	32.2129	12.4	30.5053
TPSD1	0.814298	0.606928	0.0138629	0	0	0	0	1	1	2	3	0	0	0	0	1.00168	1.3864	1.59636	0.773791
TRAPPC3	0.843081	0.662584	0.00855856	3	1	4	2	1	3	3	2	47.0504	40.6018	68.4967	43.1456	27.7999	58.3774	42.5157	44.341
TRIM52-AS1	-0.913033	0.8059	0.00153901	1	1	1	1	1	0	0	1	10.0111	9.40417	9.11517	7.84302	8.25112	15.6818	13.4752	10.1778
TSBP1-AS1	0.960375	0.909375	0.000150951	0	0	0	0	1	2	2	2	0	0	0	0	0.659701	1.15723	1.71118	1.01434
TSR1	0.817787	0.613572	0.0131327	2	2	2	2	0	1	1	0	56.2706	42.658	39.595	40.4369	23.1303	38.6076	27.0388	30.4546
TTI1	0.88835	0.754027	0.00319463	3	3	3	3	1	2	1	1	49.8727	33.7349	37.5669	29.8999	21.235	31.649	19.346	16.4716
TTLL4	0.851843	0.679909	0.00725369	2	1	2	1	0	0	0	0	27.619	20.5167	24.034	22.2247	11.1368	18.8074	9.88564	11.9797
TTLL6	0.886777	0.75077	0.00332745	1	1	2	2	3	4	3	4	2.00658	3.46387	4.52021	4.72938	7.22704	12.7569	16.0948	10.1297
TXLNB	-0.826361	0.630019	0.0114429	1	2	1	1	3	2	2	4	10.2991	3.03435	4.73084	5.66287	3.40763	4.62099	3.17824	1.90542
TYRO3	0.810669	0.600048	0.014649	2	2	0	0	0	0	0	0	8.40206	5.70756	1.30896	3.77583	3.03549	2.67699	2.66283	3.06099
UBE2G2	0.938249	0.860364	0.000561735	4	3	4	4	3	4	3	3	62.5983	37.2685	63.5261	60.8671	34.3893	67.8041	46.9477	33.983
UNG	0.82429	0.62603	0.0118377	2	2	3	2	0	0	0	0	54.9271	49.1869	68.9341	53.7407	19.1066	43.654	12.6375	23.7581
USP45	0.812478	0.603475	0.0142536	5	2	4	4	3	4	4	3	35.5435	12.0853	29.6756	27.1953	12.2371	27.8354	15.1023	8.9795
USP7	0.818422	0.614783	0.0130027	3	1	3	2	1	2	2	1	131.929	81.9269	151.483	122.704	56.4227	111.181	62.1278	58.9535
VCL	-0.822404	0.622406	0.0122047	2	2	3	3	1	1	1	1	76.022	77.5861	67.0491	72.4739	109.087	226.265	264.065	158.278
VCPIP1	-0.823664	0.624826	0.0119587	2	3	3	3	3	3	5	4	39.4719	23.6212	23.7748	26.1708	14.9036	22.6618	13.8681	14.2624
VIM	-0.818824	0.615551	0.0129206	2	1	2	2	1	1	1	1	127.377	207.751	88.5234	154.534	191.718	367.633	435.413	274.147
VPS45	0.959064	0.906437	0.000166277	3	2	3	3	2	4	4	3	38.5992	22.8878	38.4436	33.9774	25.4123	52.7032	45.0513	32.7589
WDR62	0.814435	0.607188	0.0138339	2	3	3	1	0	0	0	0	3.19496	6.85468	6.1704	4.49256	1.80942	3.8511	1.85522	2.59246
WDTC1	0.833731	0.644292	0.0101061	2	0	2	0	0	1	1	0	28.1811	17.028	24.4564	21.1621	14.843	25.0551	19.9638	14.7121
WIPI2	0.853551	0.683307	0.00701516	3	3	3	3	2	3	1	2	29.9957	27.9069	28.9594	29.7393	15.0877	29.4305	18.0832	20.5733
WNK4	0.855669	0.687531	0.00672639	6	0	5	6	5	6	3	4	20.9446	15.6205	23.9643	26.6971	21.86	26.3776	21.8813	20.1622
WNT3	0.816215	0.610575	0.0134587	2	2	2	1	0	1	1	0	2.7289	2.26337	3.43665	2.53709	0.99319	1.5078	1.16351	1.37277
WWTR1	-0.89258	0.762816	0.0028545	3	4	3	4	0	0	0	0	8.00004	14.5845	7.02053	7.10027	33.0382	74.918	96.8217	45.2168
XKR4	0.901625	0.78175	0.00220792	0	0	0	0	7	3	8	5	0	0	0	0	1.0388	2.22157	2.88557	1.37669
YARS2	-0.898545	0.775281	0.00241608	1	1	1	1	2	1	2	2	18.3045	15.5586	23.1492	19.5189	8.56618	19.7903	11.7128	12.0037
ZBTB44	0.872917	0.722314	0.00465442	4	2	4	3	2	4	3	2	47.7168	20.9398	44.8759	36.812	18.133	36.3065	19.0294	12.2497
ZFP64	0.828208	0.633583	0.0110981	5	2	4	4	2	2	2	2	29.0194	16.0853	25.4711	23.6146	10.1588	19.69	10.4875	9.13956
ZFPM1-AS1	0.815309	0.60885	0.0136488	7	4	5	6	4	5	3	4	3.4558	0.660216	1.5547	2.78749	1.19422	1.55836	1.3907	0.946374
ZMIZ2	0.833446	0.643738	0.0101558	7	7	7	7	4	4	4	4	39.0067	50.4504	42.6314	41.3868	21.7904	37.5028	21.2138	23.9743
ZNF121	0.831934	0.640799	0.0104224	2	2	2	2	1	1	1	1	76.823	49.8105	70.4419	61.5092	27.7696	51.0658	22.5561	24.4775
ZNF217-AS1	0.897261	0.772591	0.00250646	2	2	1	2	0	1	0	1	17.7118	12.3655	10.1858	11.1071	6.17325	7.84368	4.50185	6.68926
ZNF256	0.87962	0.736019	0.00397694	1	1	0	1	1	1	1	1	15.9389	6.22408	0.803727	4.97484	6.02061	5.19173	7.20564	4.31
ZNF285	0.985386	0.966149	7.72E-06	1	1	0	1	1	1	1	1	4.84046	1.65744	0	1.65098	1.66406	1.35673	2.28784	1.00261
ZNF304	-0.895066	0.768	0.00266606	1	1	2	1	1	1	1	1	10.9825	4.15696	1.02535	5.30949	6.27219	7.88709	8.8556	4.78106
ZNF415	0.820669	0.619081	0.0125483	3	1	1	2	2	3	3	3	7.91861	3.35022	0.600059	2.44058	5.79714	9.04701	11.1429	6.08201
ZNF417	0.85937	0.694937	0.00624025	2	1	1	2	1	1	1	1	51.7222	27.7628	22.0688	33.4925	23.3286	26.8421	25.5105	21.3124
ZNF514	-0.830816	0.638632	0.0106222	2	2	2	2	3	3	3	3	43.3244	28.4733	26.0859	30.3564	17.1056	24.305	14.7071	16.436
ZNF516-AS1	0.82425	0.625953	0.0118454	1	0	2	1	0	1	1	0	2.78512	2.07734	5.20915	3.08092	0.936077	3.10058	1.97332	2.02515
ZNF532	-0.815916	0.610005	0.0135213	3	5	5	4	2	0	2	1	30.9405	22.8251	13.4179	25.4464	28.3122	51.3875	55.4233	33.9907
ZNF536	0.866344	0.708977	0.00538674	0	0	0	0	6	2	5	3	0	0	0	0	1.3471	2.22473	3.20821	1.65935
ZNF566	0.850089	0.676426	0.00750397	2	1	1	1	1	1	1	1	10.346	5.04767	5.34452	5.7098	5.07768	6.96415	6.75395	4.88022
ZNF570	-0.859886	0.695972	0.00617433	1	1	2	1	1	1	1	1	6.76683	3.90469	1.29087	3.29062	4.31287	5.80976	7.55217	4.41931
ZNF684	0.886863	0.750947	0.00332013	1	1	1	1	1	2	2	1	3.09863	1.64115	3.07943	2.01997	2.5069	5.94372	6.20826	2.85762
ZNF692	0.89797	0.774075	0.00245631	4	2	4	3	0	1	1	1	50.9487	40.1257	45.9747	43.841	26.8978	39.8751	28.4802	30.8152
ZNF740	0.838761	0.654106	0.00925337	3	2	2	3	1	2	1	1	19.8632	15.5387	17.8314	16.0866	9.84339	17.7526	12.3048	11.7996
ZNF750	0.862883	0.701995	0.00580024	2	2	2	2	0	0	0	0	5.81793	5.18824	4.85687	4.50451	2.22846	4.05798	2.3438	2.11786
ZNF76	0.843444	0.663297	0.00850182	3	2	2	2	1	2	2	1	25.4062	17.4755	13.477	21.2857	12.4198	17.7825	13.3249	10.6492
ZNF793	0.818648	0.615215	0.0129565	1	1	0	1	1	1	2	1	3.57777	1.15567	0	1.76174	3.01021	4.86576	6.62472	2.46834
ZNF852	0.833672	0.644177	0.0101164	3	2	2	3	1	2	1	2	32.5283	16.7787	16.1723	19.1539	10.9229	13.8884	8.78758	9.67736
ZNF865	-0.861215	0.698639	0.00600667	1	1	1	2	2	1	2	2	3.64335	4.11292	3.73132	3.24061	2.56423	3.81022	3.21814	2.90076
ZNG1A	0.843078	0.662578	0.00855902	6	5	5	5	3	3	2	2	62.3267	73.1881	83.6071	71.9694	31.0482	55.9206	30.0192	36.0154
ZNNT1	0.839072	0.654716	0.00920208	1	0	0	1	0	0	0	0	10.582	5.4018	3.50069	6.14112	4.01186	3.9821	4.37804	3.30284

## Sheet: Table S7
Table S7 Genes with high correlation between m6A Methylation and gene expression
Gene	Coefficient	R2	P-value	m6A_CRC23	m6A_CRC24	m6A_CRC25	m6A_CRC48	m6A_NC23	m6A_NC24	m6A_NC25	m6A_NC48	TPM_CRC23	TPM_CRC24	TPM_CRC25	TPM_CRC48	TPM_NC23	TPM_NC24	TPM_NC25	TPM_NC48	Condition	References
LINC01022	0.999302	0.998372	8.5e-10	0	0	0	0	0	1	1	1	0	0	0	0	0	0.805026	0.531632	0.544678	Positive	\
CLDN5	0.998582	0.996693	7.12e-09	1	1	1	1	2	2	2	2	0	0	0	0	1.29391	2.67781	2.51627	1.90379	Positive	doi:10.3389/fgene.2023.1221815
GLP2R	0.998276	0.995981	1.28e-08	0	0	0	0	1	1	1	1	0	0	0	0	2.3561	4.19838	5.86835	3.07885	Positive	doi:10.7150/ijms.45813
GPRASP2	-0.997584	0.99437	3.52e-08	1	1	1	1	0	0	0	0	0	0	0	0	2.42328	1.82223	3.96507	4.96699	Negative	\
FAM163A	0.997501	0.994177	3.89e-08	0	0	0	0	1	1	1	1	0	0	0	0	0.765871	1.41314	0.556407	0.960856	Positive	\
TMPRSS6	-0.99743	0.994011	4.24e-08	0	0	0	0	1	0	1	0	1.15668	0.746867	0.750235	0.711544	0	0.516869	0	0.674955	Negative	doi:10.1007/s12094-024-03408-5
PURG	0.997266	0.99363	5.1e-08	0	0	0	0	1	1	1	1	0	0	0	0	0.892693	1.64067	2.63932	1.47966	Positive	\
MPP2	0.997241	0.99357	5.24e-08	0	0	0	0	1	1	1	1	0	0	0	0	1.79315	4.1489	5.11132	2.33299	Positive	doi:10.1186/s12575-022-00175-x
SORCS1	0.997114	0.993276	6e-08	0	0	0	0	3	3	3	3	0	0	0	0	2.7781	6.50964	8.81236	3.6272	Positive	doi:10.4149/neo_2019_190221N146
TDRD10	0.996999	0.993008	6.74e-08	0	0	0	0	1	1	1	1	0	0	0	0	0.952328	2.34548	2.79735	2.18911	Positive	\
CNGA3	0.996918	0.992819	7.3e-08	0	0	0	0	1	1	1	1	0	0	0	0	1.44234	3.42889	4.51415	2.12541	Positive	doi:10.1371/journal.pone.0174461
MYO3A	0.996524	0.991905	1.05e-07	0	0	0	0	1	1	1	1	0	0	0	0	0.533792	1.26317	1.54048	0.837676	Positive	doi:10.1093/carcin/bgq146
SEMA3E	0.996395	0.991602	1.17e-07	0	0	0	0	1	1	1	1	0	0	0	0	0.872164	1.94913	2.70775	1.15477	Positive	doi:10.1245/s10434-022-11945-y
ABCB5	0.996133	0.990995	1.44e-07	0	0	0	0	1	1	1	1	0	0	0	0	0.702764	1.84637	2.19497	1.08792	Positive	doi:10.1074/jbc.RA118.003187
m6AM20	0.996095	0.990906	1.48e-07	0	0	0	0	1	1	1	1	0	0	0	0	1.30269	3.27631	4.36944	1.69443	Positive	\
ASPA	0.995985	0.99065	1.61e-07	0	0	0	0	1	1	1	1	0	0	0	0	2.18434	6.24165	8.12617	3.00937	Positive	doi:10.2174/1566524019666191119105209
NRG2	0.995055	0.988491	3.01e-07	0	0	0	0	1	1	1	1	0	0	0	0	1.07987	2.90023	3.83211	1.26675	Positive	doi:10.3892/mmr.2016.4951
ASXL3	0.994398	0.986965	4.38e-07	0	0	0	0	5	6	5	5	0	0	0	0	1.23396	2.66392	3.12863	1.27629	Positive	\
SOD1-DT	0.992528	0.98263	1.04e-06	1	0	1	1	1	1	1	1	0.66672	0	1.09448	1.37341	0.656504	1.42906	0.789979	0.894151	Positive	\
MIR6791	0.991132	0.979399	1.73e-06	1	0	1	1	1	1	1	1	2.19863	0	2.2816	2.42808	2.23948	1.17165	2.01484	0.918003	Positive	\
PDZRN3-AS1	0.99051	0.977962	2.12e-06	1	0	1	1	1	1	1	1	1.52414	0	1.75687	1.12017	1.19963	3.0514	2.93925	1.64133	Positive	\
LINC02981	0.989825	0.976379	2.61e-06	1	0	1	1	1	1	1	1	1.72746	0	2.36591	1.08722	1.57983	3.9645	2.77176	1.90349	Positive	\
SEMA3D	0.989742	0.976189	2.68e-06	1	1	0	1	1	1	1	1	4.1692	1.73806	0	1.49178	1.67344	1.76888	2.45363	1.13079	Positive	doi:10.3389/fgene.2023.1194882
LOC101928933	0.988635	0.973632	3.64e-06	1	0	1	1	1	1	1	1	0.676074	0	1.25721	0.877166	0.599905	1.73536	1.53039	0.934183	Positive	\
ZNF285	0.985386	0.966149	7.72e-06	1	1	0	1	1	1	1	1	4.84046	1.65744	0	1.65098	1.66406	1.35673	2.28784	1.00261	Positive	\
GCHFR	-0.976526	0.94587	3.18e-05	0	0	0	0	0	0	1	0	5.33134	4.42423	6.50568	3.58132	0.963998	2.80034	0	1.67348	Negative	\
SLC11A1	0.964744	0.919186	0.000106679	0	4	0	3	0	0	0	0	1.81479	8.9677	1.30121	6.9217	1.48582	2.42283	1.92066	1.90244	Positive	doi:10.3389/fphar.2022.984555
RERG	-0.96412	0.917781	0.000112395	1	1	1	1	0	0	0	0	1.36604	1.54687	2.43621	2.39926	13.8239	32.3759	40.3675	18.8069	Negative	doi:10.1007/s12253-020-00862-8
RNVU1-1	-0.961285	0.911413	0.000140894	0	0	0	0	0	0	1	1	14.618	9.12057	16.0939	17.6397	26.7157	8.99009	1.10712	0.800055	Negative	\
TSBP1-AS1	0.960375	0.909375	0.000150951	0	0	0	0	1	2	2	2	0	0	0	0	0.659701	1.15723	1.71118	1.01434	Positive	\
VPS45	0.959064	0.906437	0.000166277	3	2	3	3	2	4	4	3	38.5992	22.8878	38.4436	33.9774	25.4123	52.7032	45.0513	32.7589	Positive	doi:10.1016/j.biopha.2020.110239
CBX6	0.958133	0.904355	0.000177757	1	1	1	1	2	2	2	2	3.1786	3.40787	3.47169	2.94435	12.2254	26.9688	33.9593	17.9147	Positive	doi:10.3389/fonc.2020.582667
KCNB2	0.95734	0.902584	0.000187927	0	0	0	0	3	2	3	2	0	0	0	0	0.623278	1.08716	1.26525	0.930816	Positive	\
AGBL3	0.956215	0.900071	0.000203024	0	0	0	0	1	2	2	1	1.41586	0.761357	1.51478	1.38715	3.38573	6.19377	7.33755	3.72529	Positive	\
